# Supplementary material for: Agent-specific learning signals for self–other distinction during mentalising
Source: PLoS Biol. 2018 Apr 24;16(4):e2004752. doi: 10.1371/journal.pbio.2004752 (PMC5915684; doi:10.1371/journal.pbio.2004752)
Supplement: S1 Data — (XLSX) [file pbio.2004752.s001.xlsx]

## Sheet: Fig 2A SV
Model	1	2	3	4	5	6	7	8	9	10	11	12	13	14	15	16	17	18	19	20	21
Subject 1	-8.78225	-8.98213	-2.41993	5.81968	-15.939	-24.9772	-29.7054	-23.7903	9.94685	-22.7252	-21.4675	-25.5526	-25.5739	-25.6998	-0.347001	-9.43382	-9.51793	-9.47657	-1.08542	-1.40515	-13.7753
Subject 2	-53.8073	-48.7748	-60.5361	-87.4242	-83.3188	-79.2364	-76.5174	-83.341	-84.5324	-80.5761	-68.2956	-72.4065	-72.4065	-72.4065	-75.097	-83.3133	-83.3133	-83.3133	-79.2025	-77.9075	-86.1115
Subject 3	4.42952	7.88314	-21.8564	-17.7395	-15.6567	-11.3705	-11.4111	-13.7827	-17.3241	-14.0444	-14.5362	-1.01877	-24.499	-7.4787	-6.05826	-15.492	-14.4992	-15.0196	-10.0359	-15.3233	-10.8029
Subject 4	-48.4409	-79.9299	-127.694	-124.903	-120.625	-117.462	-119.321	-121.273	-126.432	-122.934	-110.782	-115.017	-115.017	-115.086	-112.017	-120.599	-120.599	-120.599	-116.294	-83.0989	-99.5303
Subject 5	-74.8184	-97.1678	-161.616	-168.559	-165.975	-161.709	-161.063	-164.285	-169.553	-165.339	-152.734	-156.786	-156.786	-157.01	-157.488	-164.282	-164.282	-164.953	-160.676	-144.602	-148.833
Subject 6	-90.1351	-117.352	-141.434	-147.262	-143.039	-141.195	-137.501	-145.435	-143.564	-139.321	-128.975	-133.238	-133.238	-133.238	-134.514	-142.999	-142.999	-142.999	-138.737	-97.9551	-119.827
Subject 7	-56.4478	-88.3117	-116.769	-112.452	-110.047	-106.169	-102.066	-108.621	-108.412	-105.911	-95.0456	-97.7861	-97.7486	-99.363	-102.803	-108.138	-108.134	-110.818	-106.5	-67.6787	-107.807
Subject 8	-55.5568	-72.4241	-80.04	-93.2294	-89.5234	-85.6093	-84.3692	-89.2543	-92.4562	-88.1806	-75.8197	-80.0925	-80.0925	-80.0963	-81.0222	-88.9527	-88.9527	-88.9527	-84.6761	-79.153	-89.6462
Subject 9	-60.564	-64.928	-84.4761	-98.6535	-94.6025	-92.5613	-91.2089	-96.6982	-97.4202	-93.1739	-87.4476	-91.3369	-89.6231	-88.1452	-90.8034	-98.7165	-95.3652	-97.0104	-94.7891	-94.1757	-99.5585
Subject 10	1.59542	-0.621569	-2.80215	1.51533	4.5706	-27.6315	-17.4119	3.63214	5.80363	8.78441	-15.5657	-19.7438	-13.0944	-19.748	13.204	3.64237	5.76023	3.63283	6.9733	3.23811	4.87602
Subject 11	-43.7692	-42.9955	-56.7681	-52.5196	-49.8984	-46.4316	-47.4448	-49.3315	-48.2711	-49.0186	-38.9478	-43.1963	-43.1963	-43.1963	-41.5387	-48.2711	-48.2711	-48.2711	-44.0226	-23.0259	-30.8038
Subject 12	-59.5306	-77.3588	-125.168	-120.949	-117.588	-113.816	-115.917	-116.809	-121.916	-119.28	-108.599	-112.808	-112.001	-112.462	-110.109	-117.355	-116.729	-118.139	-113.92	-106.797	-85.8885
Subject 13	-33.5048	-33.1923	-56.454	-54.3994	-52.5296	-51.9923	-48.6416	-53.075	-51.944	-49.6599	-40.8755	-44.365	-45.1521	-44.365	-45.2033	-50.1227	-52.7514	-50.1227	-48.4747	-31.1263	-37.4381
Subject 14	-37.545	-42.5003	-72.9094	-82.373	-85.0079	-95.4988	-94.955	-96.1953	-79.3446	-82.3446	-84.0161	-94.6839	-94.3894	-91.2288	-77.9081	-79.7008	-78.1683	-82.2748	-78.0705	-82.0755	-80.8515
Subject 15	3.565	-47.161	-32.1445	-27.896	-23.9139	-21.6876	-17.4391	-25.566	-23.6475	-19.6654	-8.94379	-13.1906	-13.1923	-13.1906	-15.4193	-23.6475	-23.6475	-23.6475	-19.399	8.38196	45.9282
Subject 16	-40.3514	-77.502	-117.428	-120.287	-103.58	-100.361	-122.69	-118.251	-129.983	-125.692	-114.11	-118.4	-118.4	-118.4	-107.963	-115.997	-115.997	-115.997	-111.706	-111.443	-95.8179
Subject 17	-64.4052	-68.0904	-87.2227	-113.473	-109.252	-105.973	-101.999	-110.192	-109.374	-105.258	-101.521	-100.647	-97.7651	-105.755	-109.443	-112.86	-109.239	-117.384	-113.15	-100.122	-117.737
Subject 18	-43.0597	-46.062	-60.313	-58.949	-55.6571	-60.5127	-56.6676	-63.897	-54.7936	-51.9568	-51.1393	-58.7491	-55.3734	-52.9199	-52.3158	-62.306	-59.4088	-54.8509	-58.1843	-66.709	-52.2156
Subject 19	-16.2109	-21.1988	-29.5262	-25.2635	-31.5095	-53.2066	-47.2827	-52.0849	-25.6644	-24.0296	-90.1116	-50.4325	-43.02	-43.5673	-97.7818	-40.456	-62.8168	-21.5006	-62.8904	-62.0512	-21.0869
Subject 20	-36.6709	-47.6623	-49.1243	-56.7668	-55.1913	-41.6266	-47.2605	-52.9792	-43.0562	-50.9456	-48.9086	-52.7622	-49.1977	-44.4191	-56.7781	-64.0972	-61.1318	-54.7221	-60.2687	-61.4529	-61.1469
Subject 21	-35.17	-25.8205	-24.0214	-19.7039	-15.3867	-6.38503	-7.49286	-15.4019	-15.9041	-11.8037	-0.225307	-4.33233	-4.53734	-3.21062	-7.36118	-15.6654	-15.8937	-15.3864	-11.5762	-14.6311	-19.8317
Subject 22	-33.1484	-53.8883	-72.688	-71.8038	-67.549	-65.8896	-62.1802	-70.1472	-67.7121	-63.9854	-53.6553	-57.9176	-57.9176	-57.9179	-59.0288	-67.5411	-67.5411	-67.5475	-63.2848	-60.7228	-62.3676
Subject 23	-41.7978	-41.6688	-70.4401	-66.1496	-77.1557	-73.1135	-73.1315	-61.8748	-62.9165	-77.3767	-70.8781	-74.3654	-75.1499	-71.4353	-82.7598	-89.119	-83.4996	-78.2629	-84.9566	-89.2084	-77.2013
Subject 24	-63.836	-74.4708	-104.156	-101.267	-97.7876	-96.3315	-94.1724	-99.4655	-98.7718	-95.3744	-87.4942	-89.911	-89.9097	-91.7569	-90.801	-97.2745	-97.0046	-99.2098	-94.9471	-77.7938	-84.8714
Subject 25	-41.7617	-46.6688	-64.5106	-70.0489	-65.7929	-73.4326	-70.3623	-77.6698	-65.304	-61.6143	-60.7333	-66.0996	-64.996	-64.996	-57.2675	-65.7862	-65.7862	-65.7862	-61.5235	-51.4897	-64.8498
Subject 26	-75.4995	-6.50216	-44.9964	-40.7059	-36.4248	-32.1403	-27.8499	-36.423	-36.4148	-32.1347	-3.03933	-23.8751	-23.5594	-25.4573	1.94757	-36.2201	-36.4153	-37.9066	3.10887	-0.873294	-27.7636
Subject 27	-43.8052	-23.0309	-34.7113	-30.4209	-32.4549	-38.2007	-33.9103	-31.5344	-27.2041	-28.1644	-39.1058	-40.6805	-37.7825	-35.6143	-38.9054	-31.9707	-42.7016	-26.1304	-38.3615	-0.42268	-36.1807
Subject 28	6.62362	4.33217	7.9841	12.2608	14.9979	-52.0381	-57.4544	-53.8036	-40.2143	20.1951	-41.8833	-36.2956	-55.438	-45.3947	-18.5355	-4.6972	15.9453	-24.802	-21.4469	11.7794	-12.1884
Subject 29	-36.4723	-48.8537	-103.692	-110.986	-107.705	-106.67	-103.062	-110.085	-108.131	-103.97	-99.4361	-101.149	-98.894	-103.515	-105.658	-109.411	-106.76	-113.605	-109.526	-111.985	-108.043
Subject 30	-30.3761	-34.3247	-50.8419	-46.5934	-45.7077	-44.3837	-40.1353	-45.1663	-42.3449	-41.4592	-29.3837	-35.8868	-35.8868	-33.6322	-37.2107	-41.4252	-42.3449	-41.4252	-37.1767	-37.5151	-47.5455
Subject 31	-44.7222	-28.6083	-37.5689	-33.3062	-32.9828	-29.859	-25.5964	-31.0329	-30.0682	-28.7202	1.35303	-21.3337	-21.3337	-2.95128	-25.0251	-29.0435	-29.1107	-29.0435	-24.848	-19.531	-34.1855
Subject 32	-33.0524	-33.4883	-63.7513	-64.7271	-60.8332	-60.2235	-58.7843	-64.3605	-61.7602	-54.732	-54.2488	-58.4826	-53.8529	-58.1353	-55.5479	-63.9115	-61.9023	-62.1806	-59.7828	-65.9617	-67.0294
Subject 33	-36.748	-51.1826	-110.214	-123.969	-120.513	-121.175	-114.448	-124.806	-120.402	-112	-116.412	-120.035	-118.006	-116.845	-115.269	-121.535	-119.735	-123.629	-119.395	-121.466	-132.156
Subject 34	-30.6339	-30.5959	-42.1978	-56.1144	-51.9271	-56.0504	-51.8649	-60.3166	-51.9039	-47.7402	-59.5764	-62.805	-59.0085	-51.2615	-59.2409	-65.934	-59.7207	-53.5203	-62.3957	-75.8592	-57.2908
Subject 35	-43.9117	-47.3299	-48.3194	-46.2672	-53.0996	-49.8406	-46.6684	-45.0507	-47.4989	-50.1236	-38.1151	-42.3917	-42.3917	-42.3917	-44.5463	-41.9906	-41.9906	-43.9464	-39.6697	-42.8025	-34.2099
Subject 36	-53.0918	-49.4365	-64.2286	-80.5909	-76.8733	-72.6906	-68.4443	-76.4087	-76.5826	-72.627	-82.4713	-86.5648	-72.4515	-76.0965	-88.4416	-96.8188	-82.0089	-84.8858	-92.558	-84.1796	-88.4705
Subject 37	-59.1938	-62.0327	-65.4118	-70.9677	-67.6955	-63.5837	-60.0118	-66.8719	-67.5687	-61.2585	-54.7118	-53.0999	-53.1334	-55.7923	-63.1188	-68.5799	-70.0827	-66.7481	-65.8632	-66.4521	-66.8634
Subject 38	1.12103	10.3552	-26.5895	-22.4738	-18.4021	-17.4512	-13.2935	-21.758	-18.2499	-13.9094	-9.00986	-7.72233	-4.96489	-12.4366	2.59506	-6.8316	-8.99608	-22.6604	2.20909	15.1884	-33.2126
Mean BIC	-39.7233	-45.1986	-65.9752	-68.4105	-66.6204	-68.3813	-66.8352	-70.3528	-67.1287	-64.1598	-62.0228	-64.8726	-64.4468	-63.5952	-63.3047	-68.3382	-67.5161	-67.713	-65.1869	-57.5897	-62.1667
SEM	3.69825	4.67414	6.3626	6.95543	6.64478	5.97397	6.11552	6.31506	6.83994	6.84743	6.30168	6.2123	6.05827	6.26752	6.78198	6.71225	6.70784	6.66428	6.83056	6.71674	6.65946

## Sheet: Fig 2A NSV
Model	1	2	3	4	5	6	7	8	9	10	11	12	13	14	15	16	17	18	19	20	21
Subject 1	-56.1312	-69.3391	-94.2745	-113.294	-109.889	-105.865	-103.985	-109.294	-112.136	-108.126	-95.5172	-99.7508	-99.7513	-99.7508	-102.052	-109.06	-109.374	-109.06	-105.139	-103.701	-102.667
Subject 2	169.439	-74.5273	-71.8351	-83.2998	-86.8501	-82.6832	-78.8635	-79.2621	-79.1971	-83.0135	178.406	-88.4518	-79.3488	-80.1356	-91.8393	-90.1497	-86.8557	-80.0187	-86.6131	-67.5325	-75.6077
Subject 3	8.51752	8.85518	11.4897	15.4488	19.5941	-3.6588	-0.322311	-8.19369	19.6858	23.8285	4.60971	3.91982	4.80942	1.27527	30.2879	19.6844	19.6829	19.5413	24.0366	19.7502	15.1873
Subject 4	-52.5863	-67.0601	-146.463	-142.229	-139.051	-140.634	-136.4	-143.828	-137.995	-134.817	-131.938	-134.753	-135.208	-132.398	-132.55	-139.763	-139.814	-138.353	-135.791	-98.0433	-85.7696
Subject 5	-97.465	-82.8687	-137.381	-144.993	-142.598	-142.357	-140.113	-144.933	-141.575	-140.317	-168.832	-135.879	-135.879	-136.172	-134.141	-140.759	-140.759	-140.759	-136.525	-107.368	-132.084
Subject 6	-70.2498	-124.24	-162.068	-173.854	-173.567	-178.709	-174.838	-178.753	-170.094	-169.611	-126.225	-170.706	-170.604	-173.067	-168.196	-171.751	-169.62	-175.46	-171.226	-128.634	-171.514
Subject 7	-73.461	-114.454	-134.993	-130.759	-126.739	-130.157	-134.687	-133.207	-131.471	-127.564	-118.111	-130.453	-130.459	-130.453	-118.748	-126.525	-126.733	-126.525	-122.499	-93.2335	-78.6045
Subject 8	-72.792	-81.47	-102.641	-106.893	-102.688	-99.0715	-96.8016	-103.26	-104.616	-100.423	-130.639	-92.6267	-94.3463	-92.5674	-96.8783	-102.852	-104.57	-102.659	-100.336	-99.9692	-86.3925
Subject 9	31.6128	-82.798	-112.89	-149.303	-147.227	-143.319	-139.107	-145.412	-146.107	-143.016	32.6427	-134.873	-134.873	-134.873	-138.759	-145.069	-145.069	-145.069	-140.834	-128.976	-131.105
Subject 10	4.6509	4.39581	-1.90997	-4.08633	-9.83218	-3.5772	-14.0677	-7.33193	-0.62145	-15.8526	-10.1425	-10.1419	-10.9247	-8.64624	-15.0924	1.56812	0.121774	0.277736	-17.5621	-1.34845	-2.22099
Subject 11	-58.8571	-71.2524	-72.7548	-68.5207	-64.652	-64.826	-60.6284	-68.3028	-64.3393	-60.4991	-110.192	-57.301	-56.5706	-57.0633	-56.7981	-64.731	-64.406	-64.516	-60.4969	-53.1358	-55.6085
Subject 12	33.5135	-69.9289	-126.27	-126.796	-126.556	-122.361	-123.58	-123.079	-124.468	-127.814	38.1683	-119.346	-114.426	-114.172	-118.608	-122.562	-124.229	-122.562	-119.995	-108.556	-84.4187
Subject 13	-40.7091	-16.7684	-34.0815	-29.8474	-29.6183	-26.0289	-23.6984	-25.7438	-25.6132	-26.6332	-24.3349	-26.3647	-14.5754	-21.5859	-27.9623	-26.4142	-29.1725	-25.6132	-25.1249	-28.1094	-30.4412
Subject 14	-56.5746	-67.2549	-130.213	-147.12	-142.887	-140.138	-136.038	-144.37	-142.977	-138.785	-136.569	-140.208	-137.545	-134.779	-143.134	-151.04	-148.325	-145.046	-146.812	-148.243	-141.937
Subject 15	104.08	96.6988	90.6102	94.8443	94.9628	98.26	102.494	97.8928	99.0784	99.1969	106.774	105.952	106.728	102.539	100.213	98.3478	99.0784	92.7439	96.978	105.53	100.863
Subject 16	-42.1398	-56.5121	-124.932	-135.541	-145.336	-145.78	-143.289	-138.782	-143.528	-142.553	-139.07	-140.65	-143.305	-139.055	-139.713	-131.601	-132.471	-131.306	-128.237	-140.102	-117.327
Subject 17	-36.941	-49.5784	-59.4917	-73.1679	-68.9701	-71.5447	-68.7545	-75.7347	-70.0808	-65.9538	-74.3753	-76.731	-68.5483	-73.5355	-77.707	-83.874	-71.1156	-81.7091	-81.6673	-71.6346	-80.4604
Subject 18	-62.0397	-70.8632	-149.608	-158.692	-157.305	-160.114	-158.04	-161.302	-154.742	-154.551	-149.63	-153.806	-153.864	-153.806	-148.837	-154.458	-154.525	-154.458	-150.291	-140.641	-143.164
Subject 19	-36.4822	-55.9043	-71.456	-76.1061	-85.0648	-118.393	-114.877	-110.406	-85.6592	-82.126	-199.697	-110.643	-203.931	-110.643	-207.392	-90.0588	-153.581	-71.872	-149.347	-154.394	-69.0164
Subject 20	-27.112	-39.3962	-71.6183	-93.2168	-90.3026	-87.1887	-87.0272	-89.8714	-93.9699	-90.5948	-78.7191	-82.7935	-82.9532	-82.7935	-81.8943	-69.631	-88.9894	-89.1095	-84.9012	-89.9594	-94.9107
Subject 21	-1.23196	2.39555	-13.3084	-9.38703	-16.0867	-23.11	-18.8442	-12.9912	-7.75207	-11.8901	-31.0995	-14.6469	-14.0098	-14.657	-8.38803	-1.03788	-40.8329	-5.1557	-37.5101	-18.7762	-6.58496
Subject 22	-39.1768	-44.4601	-59.5196	-66.1089	-64.3725	-60.215	-58.957	-61.9724	-62.1235	-63.1629	-54.9936	-54.7229	-54.7229	-59.2277	-60.3979	-61.8748	-61.8748	-67.0624	-62.8283	-56.3292	-67.6645
Subject 23	-25.7519	-29.1936	-39.2564	-45.587	-41.3743	-37.5908	-33.6841	-41.8025	-41.5795	-37.4702	-48.6128	-52.5493	-39.1165	-44.7272	-55.4351	-63.5936	-47.5333	-56.0898	-59.4368	-52.2667	-59.4811
Subject 24	-98.7779	-96.9679	-130.731	-126.496	-122.854	-119.302	-115.389	-122.935	-122.544	-118.88	-109.716	-111.689	-111.155	-113.95	-58.2192	-122.359	-122.262	-122.913	-118.679	-68.9037	-97.324
Subject 25	-35.5157	-51.6689	-63.238	-59.0039	-54.772	-58.0847	-52.4654	-62.2281	-61.6641	-57.4302	-45.6625	-49.8966	-49.8767	-49.8767	-52.9135	-61.3073	-61.3073	-61.3073	-57.0732	-52.7685	-55.3376
Subject 26	2.93313	2.54996	-14.2163	-10.0028	-7.3233	-3.63419	0.60422	-6.85713	-5.76784	-3.09118	9.12201	4.84914	4.83784	4.83831	1.33964	-5.7684	-5.76719	-5.76688	-1.51395	-2.36962	14.1531
Subject 27	-36.4206	-40.1438	-66.175	-68.8914	-70.5929	-67.3342	-64.6735	-65.6892	-71.9373	-68.1848	-56.5449	-60.5651	-60.779	-60.4394	-63.1245	-64.6573	-64.6573	-65.6826	-61.4485	-67.6519	-75.64
Subject 28	-46.7752	-62.0601	-79.997	-91.952	-87.7246	-85.7276	-81.5171	-89.9502	-87.7302	-83.5162	-73.0488	-77.283	-77.283	-77.283	-79.2564	-87.7179	-87.7179	-87.7179	-83.4838	-75.8157	-81.8044
Subject 29	-23.232	-26.5312	-64.7031	-71.5743	-71.7197	-68.0552	-64.8921	-68.1472	-69.8241	-68.4297	-61.1538	-61.4131	-60.6891	-63.1244	-66.4776	-70.3103	-68.783	-68.0746	-66.1399	-72.7366	-71.8915
Subject 30	-20.9766	-30.9193	-50.6704	-46.4363	-42.208	-40.0898	-38.8428	-44.3235	-46.097	-41.8631	-3.7744	-34.6829	-34.6087	-45.4372	-34.9567	-42.2022	-42.2022	-45.842	-41.6079	-34.1424	-51.4386
Subject 31	-6.35894	-2.57963	-8.97076	-4.73665	-1.01044	3.06385	7.29796	-0.594481	-0.502546	3.22367	12.6829	5.74959	8.59692	8.40319	8.13557	-6.73384	-1.11911	-3.46899	4.62487	6.00145	-4.04011
Subject 32	5.44408	2.92004	-3.27018	10.6568	14.7105	-44.0089	-39.5914	-27.2883	14.6263	-26.26	-25.6042	-30.832	-2.34446	-35.3976	-22.5297	-15.9952	-14.0599	-16.0342	-19.7834	4.45723	10.3824
Subject 33	-53.3825	-58.5623	-111.5	-107.266	-127.162	-124.179	-121.208	-128.04	-127.474	-124.197	-126.737	-128.882	-117.686	-130.444	-134.788	-139.686	-128.306	-136.721	-136.558	-131.043	-146.776
Subject 34	-34.1896	-24.8447	-32.038	-42.3972	-38.1952	-33.9936	-30.0654	-38.2022	-38.4968	-34.2683	-51.9562	-15.9152	-40.3199	-40.5547	-58.8324	-67.4633	-50.3206	-44.415	-63.2739	-58.054	-44.073
Subject 35	-57.8655	-54.9951	-69.4612	-71.0051	-67.1287	-64.2379	-62.9416	-68.14	-68.0796	-65.3396	-54.6885	-58.7356	-58.9226	-58.7075	-58.9726	-67.2405	-66.7709	-67.3165	-63.1801	-48.9484	-67.4989
Subject 36	-54.5095	-55.0517	-80.421	-89.7618	-91.45	-95.5021	-92.3332	-92.6456	-87.8597	-88.3511	-108.536	-104.779	-90.6575	-110.296	-113.673	-104.896	-88.3727	-104.337	-104.294	-85.1981	-99.8666
Subject 37	-42.8535	-58.0386	-73.1195	-84.0161	-96.4471	-94.7293	-91.0807	-84.6721	-93.5762	-92.9868	-82.6125	-86.8466	-86.8466	-86.8466	-87.9789	-79.782	-80.3985	-79.782	-76.1644	-81.6341	-79.1723
Subject 38	10.6587	19.7564	-16.1327	-12.2998	-9.67314	-5.51175	-1.42367	-8.82088	-8.0159	-5.42437	8.55404	3.20694	6.11004	2.7121	-1.0343	-7.75447	-8.15942	-8.16175	-3.62195	15.1313	14.1052
Mean BIC	-26.045	-44.5437	-70.5134	-74.834	-74.4727	-76.0628	-73.4903	-76.8019	-73.6006	-73.0722	-58.8888	-71.7168	-71.9749	-72.2815	-74.1396	-75.5547	-76.6098	-74.6679	-76.1672	-66.2987	-66.7671
SEM	8.09182	6.65141	8.61912	9.32803	9.41544	9.20827	9.22403	9.21218	9.51513	9.2078	12.2035	9.30458	9.94266	9.1453	9.81401	9.31027	9.35021	9.21782	9.1943	8.90344	8.88225

## Sheet: Fig 2B
Probe trial #	Real Choice Data	Model 8 simulation	Model 1 simulation
1	0.205	0.544699	0.14372
2	0.48	0.443327	0.631391
3	0.326667	0.422303	0.219961
4	0.66	0.612227	0.406502
5	0.425	0.286651	0.682234
6	0.601667	0.719405	0.792838
7	0.308333	0.384941	0.433213
8	0.233333	0.331507	0.041454
9	0.398333	0.146927	0.223047
10	0.508333	0.573056	0.862195
11	0.655	0.856771	0.91492
12	0.23	0.439462	0.756119
13	0.303333	0.417566	0.825945
14	0.275	0.363939	0.700378
15	0.745	0.638208	0.453553
16	0.491667	0.68633	0.811239
17	0.466667	0.49009	0.570398
18	0.526667	0.588612	0.47001
19	0.341667	0.393085	0.378548
20	0.571667	0.569875	0.330565
21	0.58	0.368337	0.36539
22	0.518333	0.585368	0.649382
23	0.466667	0.680038	0.476889
24	0.708333	0.690256	0.71092
25	0.591667	0.697488	0.966811
26	0.515	0.620313	0.503323
27	0.5	0.687918	0.812631
28	0.556667	0.658362	0.270481
29	0.546667	0.504138	0.68167
30	0.278333	0.319362	0.132606
31	0.508333	0.280181	0.493403
32	0.483333	0.430812	0.473917
33	0.505	0.457442	0.29347
34	0.431667	0.396793	0.598146
35	0.363333	0.396575	0.820727
36	0.455	0.532112	0.107245
37	0.506667	0.358439	0.536269
38	0.545	0.609553	0.523869
39	0.581667	0.525388	0.662576
40	0.585	0.51219	0.899921
41	0.528333	0.574048	0.752411
42	0.551667	0.533071	0.763033
43	0.491667	0.598446	0.77986
44	0.775	0.834437	0.922665
45	0.636667	0.7121	0.993032
46	0.73	0.684597	0.568836
47	0.32	0.27335	0.100218
48	0.398333	0.334095	0.22477
49	0.356667	0.395154	0.569935
50	0.793333	0.648498	0.828107
51	0.686667	0.436755	0.723051
52	0.673333	0.83792	0.948897
53	0.393333	0.516565	0.33557
54	0.336667	0.401292	0.0908088
55	0.503333	0.583323	0.239638
56	0.52	0.516377	0.581929
57	0.69	0.602127	0.761736
58	0.221667	0.412455	0.752987
59	0.793333	0.598808	0.488549
60	0.331667	0.407504	0.54615
61	0.626667	0.746563	0.59343
62	0.22	0.444737	0.19546
63	0.285	0.50271	0.694832
64	0.416667	0.368799	0.383088
65	0.48	0.479422	0.708088
66	0.241667	0.229799	0.754415
67	0.496667	0.365491	0.359884
68	0.336667	0.574887	0.409584
69	0.461667	0.327542	0.657402
70	0.39	0.223358	0.392283
71	0.458333	0.214251	0.162106
72	0.46	0.544213	0.864191

## Sheet: Fig 2C
Model #	1	2	3	4	5	6	7	8	9	10	11	12	13	14	15	16	17	18	19	20	21
Parameter 1	0.410001	0.653354	0.602363	0.503666	0.51417	0.512857	0.550936	0.747456	0.517015	0.517015	0.181967	0.568005	0.546121	0.556188	0.211949	0.670423	0.587701	0.673706	0.661889	0.465368	0.509793
Parameter 2			0.631251	0.625998	0.510231	0.273443	0.58223	0.680928	0.650509	0.650509	0.239304	0.469745	0.369515	0.454864	0.506073	0.697779	0.64657	0.695371	0.678521	0.618339	0.60302
Parameter 3				0.37805	0.670861	0.607616	0.650728	0.575884	0.450487	0.450487	0.557063	0.651165	0.497538	0.670205	0.70697	0.492505	0.56713	0.682897	0.641536	0.471933	0.585294
Parameter 4					0.69187	0.571944	0.582011	0.697998	0.37433	0.37433	0.504541	0.627312	0.591421	0.612211	0.75993	0.0767042	0.369515	0.239523	0.327716
Parameter 5						0.761462	0.6446				0.37433	0.241711	0.485939	0.632564	0.100339				0.191378
Parameter 6							0.587701				0.338658	0.572163	0.483532	0.637159	0.246307
Parameter 7											0.354634	0.0471605	0.324434	0.202757
Parameter 8											0.345224
Mean	0.410001	0.653354	0.616807	0.502571	0.596783	0.545464	0.599701	0.675566	0.498085	0.498085	0.361965	0.453895	0.471214	0.537993	0.421928	0.484353	0.542729	0.572874	0.500208	0.518547	0.566036
SEM	0	0	0.0144436	0.0876655	0.0693365	0.125637	0.0278566	0.0510501	0.0828375	0.0828375	0.0873687	0.159871	0.0664639	0.115971	0.195174	0.202656	0.0850527	0.157269	0.159311	0.061154	0.0350069

## Sheet: Fig 3, heatmap, SVs
0	0	0	0	0	0	0	0	0	0	0	0	0	0	0	0	0	0	0	0	0	0	0	0	0	0	0	0	0	0	0	0	0	0	0	0	0	0	0	0	0	0	1.33481	1.19442	0.899754	0.716443	0.597992	0.590056	0.521713	0.551407
0	0	0	0	0	0	0	0	0	0	0	0	0	0	0	0	0	0	0	0	0	0	0	0	0	0	0	0	0	0	0	0	0	0	0	0	0	0	1.47072	1.54167	1.64437	1.49886	1.34804	1.04064	0.858957	0.716443	0.663986	0.716443	0.655491	0.479181
0	0	0	0	0	0	0	0	0	0	0	0	0	0	0	0	0	0	0	0	0	0	0	0	0	0	0	0	0	0	0	0	0	0	0	0	1.14571	1.26982	1.32165	1.29558	1.51305	1.5852	1.33481	1.02934	0.809626	0.698673	0.663986	0.655491	0.521713	0.407324
0	0	0	0	0	0	0	0	0	0	0	0	0	0	0	0	0	0	0	0	0	0	0	0	0	0	0	0	0	0	0	0	0	0.734501	0.848944	0.9206	0.995927	1.02934	1.02934	1.06345	1.21924	1.4154	1.36135	0.995927	0.790408	0.672551	0.605997	0.551407	0.458806	0.365601
0	0	0	0	0	0	0	0	0	0	0	0	0	0	0	0	0	0	0	0	0	0	0	0	0	0	0	0	0	0	0	0.590056	0.614072	0.647067	0.790408	0.762128	0.799981	0.91014	0.889443	0.931135	0.899754	0.963191	1.07497	0.95243	0.762128	0.663986	0.465532	0.413536	0.371375	0.281391
0	0	0	0	0	0	0	0	0	0	0	0	0	0	0	0	0	0	0	0	0	0	0	0	0	0	0	0	0	0.752847	0.655491	0.622216	0.597992	0.566661	0.638713	0.655491	0.689894	0.734501	0.762128	0.725436	0.752847	0.790408	0.869045	0.91014	0.734501	0.543882	0.413536	0.337648	0.286215	0.244828
0	0	0	0	0	0	0	0	0	0	0	0	0	0	0	0	0	0	0	0	0	0	0	0	0	0	0	0.974027	0.799981	0.790408	0.734501	0.622216	0.574391	0.551407	0.638713	0.655491	0.707522	0.707522	0.707522	0.672551	0.689894	0.790408	0.9206	0.869045	0.663986	0.493092	0.348647	0.291095	0.249204	0.258122
0	0	0	0	0	0	0	0	0	0	0	0	0	0	0	0	0	0	0	0	0	0	0	0	0	1.07497	0.974027	0.879207	0.752847	0.771482	0.698673	0.655491	0.582189	0.614072	0.655491	0.622216	0.689894	0.672551	0.725436	0.655491	0.672551	0.743638	0.869045	0.899754	0.647067	0.452146	0.343117	0.281391	0.267261	0.306084
0	0	0	0	0	0	0	0	0	0	0	0	0	0	0	0	0	0	0	0	0	0	0	0	1.34804	1.07497	0.941745	0.790408	0.743638	0.655491	0.663986	0.63043	0.582189	0.582189	0.597992	0.590056	0.63043	0.614072	0.698673	0.655491	0.734501	0.771482	0.780909	0.762128	0.743638	0.507269	0.321599	0.306084	0.316369	0.354237
0	0	0	0	0	0	0	0	0	0	0	0	0	0	0	0	0	0	0	0	0	0	0	1.19442	1.10999	1.06345	0.974027	0.829138	0.725436	0.672551	0.672551	0.63043	0.529035	0.536425	0.432552	0.536425	0.566661	0.647067	0.725436	0.790408	0.762128	0.743638	0.698673	0.689894	0.655491	0.507269	0.401176	0.343117	0.343117	0.401176
0	0	0	0	0	0	0	0	0	0	0	0	0	0	0	0	0	0	0	0	0	0	0.941745	1.052	0.974027	1.07497	1.06345	0.809626	0.698673	0.689894	0.698673	0.574391	0.493092	0.426149	0.465532	0.507269	0.681187	0.655491	0.743638	0.819345	0.752847	0.762128	0.790408	0.799981	0.819345	0.689894	0.521713	0.452146	0.432552	0.472324
0	0	0	0	0	0	0	0	0	0	0	0	0	0	0	0	0	0	0	0	0	0.529035	0.752847	0.869045	0.780909	0.91014	0.984939	0.839004	0.762128	0.707522	0.647067	0.507269	0.44555	0.426149	0.486103	0.590056	0.663986	0.672551	0.698673	0.869045	0.848944	0.839004	1.01813	1.16991	1.06345	0.91014	0.809626	0.780909	0.582189	0.566661
0	0	0	0	0	0	0	0	0	0	0	0	0	0	0	0	0	0	0	0.389069	0.413536	0.452146	0.514457	0.689894	0.689894	0.848944	0.9206	0.91014	0.790408	0.707522	0.63043	0.458806	0.383109	0.439018	0.493092	0.574391	0.672551	0.762128	0.752847	0.941745	0.963191	1.07497	1.32165	1.38822	1.32165	1.12182	1.13373	1.01813	0.809626	0.63043
0	0	0	0	0	0	0	0	0	0	0	0	0	0	0	0	0	0	0.383109	0.465532	0.493092	0.493092	0.605997	0.672551	0.743638	0.848944	0.963191	0.91014	0.809626	0.647067	0.582189	0.426149	0.359889	0.401176	0.472324	0.566661	0.647067	0.771482	0.879207	0.95243	1.00699	1.36135	1.42911	1.33481	1.4154	1.48475	1.42911	1.37475	1.01813	0.762128
0	0	0	0	0	0	0	0	0	0	0	0	0	0	0	0	0	0.395091	0.407324	0.472324	0.605997	0.725436	0.963191	0.995927	1.04064	1.02934	1.01813	0.848944	0.743638	0.574391	0.479181	0.337648	0.306084	0.413536	0.521713	0.582189	0.681187	0.780909	0.889443	1.02934	1.33481	1.54167	1.47072	1.52732	1.51305	1.45677	1.4154	1.25705	0.963191	0.716443
0	0	0	0	0	0	0	0	0	0	0	0	0	0	0	0	0.377211	0.419811	0.551407	0.582189	0.879207	1.12182	1.30857	1.36135	1.21924	1.07497	0.963191	0.799981	0.707522	0.543882	0.389069	0.291095	0.321599	0.407324	0.465532	0.582189	0.647067	0.799981	0.931135	1.04064	1.30857	1.51305	1.54167	1.5852	1.52732	1.40177	1.38822	1.20679	0.974027	0.716443
0	0	0	0	0	0	0	0	0	0	0	0	0	0	0	0.407324	0.486103	0.543882	0.647067	0.829138	1.12182	1.37475	1.49886	1.51305	1.29558	1.06345	0.91014	0.790408	0.63043	0.44555	0.419811	0.452146	0.365601	0.383109	0.472324	0.500147	0.63043	0.848944	0.974027	1.14571	1.10999	1.30857	1.38822	1.49886	1.49886	1.38822	1.30857	1.16991	0.931135	0.799981
0	0	0	0	0	0	0	0	0	0	0	0	0	0.458806	0.465532	0.514457	0.638713	0.689894	0.879207	1.08657	1.24437	1.42911	1.52732	1.52732	1.34804	1.00699	0.790408	0.614072	0.514457	0.452146	0.63043	0.663986	0.590056	0.521713	0.551407	0.551407	0.647067	0.809626	1.08657	1.20679	1.18212	1.15777	1.13373	1.18212	1.37475	1.4429	1.19442	1.14571	0.858957	0.743638
0	0	0	0	0	0	0	0	0	0	0	0	0.44555	0.486103	0.597992	0.743638	0.790408	0.963191	1.19442	1.26982	1.36135	1.48475	1.52732	1.48475	1.26982	0.95243	0.725436	0.574391	0.566661	0.762128	0.963191	0.899754	0.869045	0.869045	0.622216	0.465532	0.63043	0.819345	1.12182	1.21924	1.14571	1.12182	1.01813	0.941745	1.21924	1.42911	1.23176	0.95243	0.829138	0.809626
0	0	0	0	0	0	0	0	0	0	0	0	0.536425	0.622216	0.725436	0.899754	1.12182	1.18212	1.28266	1.40177	1.4429	1.5852	1.61462	1.54167	1.24437	0.995927	0.771482	0.655491	0.829138	1.12182	1.34804	1.38822	1.38822	0.931135	0.574391	0.500147	0.689894	0.869045	1.08657	1.18212	1.13373	1.13373	1.02934	0.9206	1.02934	1.36135	1.10999	0.829138	0.734501	0.879207
0	0	0	0	0	0	0	0	0	0	0	0.743638	0.780909	0.879207	0.963191	1.13373	1.37475	1.40177	1.51305	1.52732	1.6896	1.65937	1.62946	1.64437	1.32165	1.13373	0.91014	0.879207	1.25705	1.72016	2.09508	1.89405	1.33481	0.771482	0.465532	0.486103	0.63043	0.879207	1.15777	1.18212	1.12182	1.07497	0.931135	0.889443	0.995927	1.25705	1.01813	0.734501	0.681187	0.809626
0	0	0	0	0	0	0	0	0	0	0.995927	1.12182	1.13373	1.29558	1.33481	1.37475	1.54167	1.5561	1.59987	1.6896	1.72016	1.73556	1.64437	1.62946	1.36135	1.16991	0.931135	1.04064	1.34804	1.84564	2.11237	1.82967	1.28266	0.743638	0.407324	0.493092	0.698673	0.984939	1.07497	1.16991	1.06345	0.879207	0.790408	0.829138	1.052	1.06345	0.790408	0.614072	0.638713	0.672551
0	0	0	0	0	0	0	0	0	1.07497	1.21924	1.45677	1.54167	1.52732	1.59987	1.5561	1.48475	1.54167	1.62946	1.81378	1.7666	1.59987	1.5561	1.48475	1.33481	1.15777	0.931135	1.01813	1.38822	1.97637	2.18236	1.92673	1.28266	0.614072	0.326889	0.486103	0.725436	0.780909	0.879207	1.00699	0.984939	0.790408	0.734501	0.879207	1.07497	0.819345	0.647067	0.536425	0.536425	0.529035
0	0	0	0	0	0	0	0	1.20679	1.29558	1.47072	1.67444	1.65937	1.70484	1.64437	1.45677	1.36135	1.54167	1.72016	1.79797	1.65937	1.5852	1.51305	1.45677	1.25705	1.12182	0.931135	1.052	1.4429	1.99308	2.11237	1.87783	1.30857	0.614072	0.332239	0.383109	0.465532	0.493092	0.622216	0.698673	0.689894	0.614072	0.655491	0.590056	0.681187	0.605997	0.500147	0.343117	0.383109	0.389069
0	0	0	0	0	0	0	1.28266	1.4154	1.49886	1.57061	1.61462	1.57061	1.36135	1.16991	1.32165	1.30857	1.52732	1.57061	1.64437	1.64437	1.49886	1.45677	1.4154	1.28266	1.10999	0.931135	1.10999	1.45677	1.79797	1.92673	1.84564	1.34804	0.590056	0.281391	0.223759	0.271914	0.332239	0.401176	0.426149	0.439018	0.432552	0.354237	0.30103	0.296034	0.291095	0.267261	0.219705	0.267261	0.249204
0	0	0	0	0	0	1.37475	1.33481	1.38822	1.36135	1.33481	1.28266	1.20679	1.07497	1.13373	1.23176	1.32165	1.4154	1.49886	1.49886	1.48475	1.48475	1.42911	1.38822	1.34804	1.16991	0.984939	1.09824	1.34804	1.70484	1.72016	1.75104	1.20679	0.725436	0.332239	0.240506	0.207857	0.211754	0.262663	0.223759	0.276624	0.337648	0.262663	0.215703	0.207857	0.168321	0.146202	0.149223	0.219705	0.175065
0	0	0	0	0	0	1.38822	1.36135	1.19442	1.16991	1.15777	1.01813	0.889443	1.01813	1.15777	1.23176	1.34804	1.40177	1.4429	1.37475	1.36135	1.37475	1.48475	1.40177	1.36135	1.19442	1.052	1.06345	1.37475	1.72016	1.59987	1.51305	1.40177	0.809626	0.401176	0.240506	0.189139	0.185547	0.192782	0.155403	0.175065	0.286215	0.249204	0.185547	0.140296	0.113378	0.113378	0.17851	0.253636	0.123634
0	0	0	0	0	1.49886	1.4429	1.4429	1.26982	1.06345	0.95243	0.9206	0.995927	1.15777	1.12182	1.23176	1.25705	1.36135	1.34804	1.32165	1.21924	1.32165	1.37475	1.33481	1.40177	1.26982	1.08657	1.18212	1.32165	1.57061	1.5561	1.47072	1.52732	1.06345	0.574391	0.407324	0.271914	0.196474	0.200218	0.126303	0.143227	0.219705	0.16502	0.101472	0.0767708	0.110916	0.140296	0.168321	0.16502	0.149223
0	0	0	0	0	1.57061	1.47072	1.4429	1.24437	1.052	0.9206	0.91014	1.13373	1.23176	1.16991	1.20679	1.23176	1.25705	1.26982	1.37475	1.34804	1.33481	1.4154	1.42911	1.45677	1.4154	1.12182	1.19442	1.29558	1.40177	1.48475	1.49886	1.62946	1.21924	0.762128	0.614072	0.395091	0.240506	0.200218	0.15229	0.113378	0.110916	0.0527403	0.0426161	0.0679709	0.13177	0.204012	0.211754	0.15229	0.189139
0	0	0	0	1.59987	1.5852	1.48475	1.42911	1.19442	1.04064	0.931135	1.08657	1.24437	1.25705	1.24437	1.25705	1.32165	1.29558	1.28266	1.52732	1.34804	1.29558	1.42911	1.4429	1.45677	1.34804	1.07497	1.07497	1.18212	1.32165	1.25705	1.23176	1.19442	1.04064	0.91014	0.752847	0.529035	0.365601	0.281391	0.192782	0.168321	0.082458	0.0569941	0.0630809	0.101472	0.15229	0.219705	0.30103	0.185547	0.249204
0	0	0	1.73556	1.61462	1.54167	1.54167	1.29558	1.10999	0.963191	0.995927	1.20679	1.14571	1.20679	1.33481	1.37475	1.40177	1.38822	1.30857	1.34804	1.32165	1.34804	1.4429	1.42911	1.47072	1.25705	1.02934	1.07497	1.13373	1.06345	1.07497	1.04064	0.974027	1.01813	1.04064	0.858957	0.716443	0.514457	0.371375	0.258122	0.161768	0.155403	0.134568	0.143227	0.126303	0.134568	0.236239	0.311197	0.291095	0.262663
0	0	2.00987	1.79797	1.62946	1.48475	1.47072	1.21924	1.04064	0.931135	1.12182	1.25705	1.16991	1.19442	1.30857	1.37475	1.30857	1.40177	1.25705	1.29558	1.34804	1.21924	1.45677	1.47072	1.4154	1.30857	1.04064	0.941745	0.974027	0.974027	0.963191	0.931135	0.95243	1.052	0.995927	0.995927	0.790408	0.566661	0.529035	0.332239	0.215703	0.207857	0.249204	0.232025	0.267261	0.249204	0.316369	0.321599	0.118423	0.192782
0	0	2.1472	1.9432	1.5852	1.45677	1.40177	1.052	0.941745	0.984939	1.25705	1.24437	1.15777	1.23176	1.20679	1.26982	1.29558	1.29558	1.28266	1.23176	1.29558	1.23176	1.33481	1.4429	1.37475	1.29558	0.899754	0.780909	0.848944	0.899754	0.974027	0.869045	0.963191	1.15777	1.08657	0.899754	0.762128	0.605997	0.514457	0.401176	0.306084	0.291095	0.306084	0.452146	0.419811	0.419811	0.458806	0.262663	0.11588	0.13741
0	2.32633	2.23572	1.97637	1.61462	1.47072	1.24437	0.984939	0.848944	1.12182	1.26982	1.20679	1.21924	1.23176	1.19442	1.24437	1.24437	1.30857	1.28266	1.16991	1.23176	1.25705	1.32165	1.32165	1.36135	1.10999	0.605997	0.663986	0.707522	0.858957	0.931135	0.858957	1.02934	1.04064	1.09824	0.941745	0.799981	0.716443	0.655491	0.472324	0.44555	0.383109	0.395091	0.521713	0.597992	0.614072	0.582189	0.258122	0.15229	0.13741
2.49469	2.45669	2.27171	1.87783	1.59987	1.36135	1.08657	0.725436	0.869045	1.18212	1.23176	1.16991	1.15777	1.19442	1.16991	1.26982	1.28266	1.24437	1.19442	1.13373	1.21924	1.24437	1.40177	1.38822	1.19442	0.819345	0.559	0.543882	0.614072	0.716443	0.858957	0.899754	0.984939	1.10999	1.12182	0.95243	0.889443	0.889443	0.689894	0.559	0.514457	0.507269	0.500147	0.647067	0.707522	0.716443	0.486103	0.249204	0.146202	0.17851
2.49469	2.51381	2.21785	1.79797	1.4429	1.13373	0.799981	0.590056	0.91014	1.25705	1.21924	1.18212	1.23176	1.34804	1.26982	1.26982	1.26982	1.23176	1.23176	1.09824	1.18212	1.24437	1.38822	1.34804	1.06345	0.743638	0.507269	0.500147	0.543882	0.638713	0.762128	0.799981	0.889443	1.07497	1.18212	1.01813	0.974027	0.869045	0.752847	0.614072	0.521713	0.574391	0.622216	0.655491	0.638713	0.63043	0.663986	0.395091	0.189139	0.13741
2.53302	2.45669	2.16474	1.7666	1.4154	0.931135	0.479181	0.622216	1.10999	1.4429	1.37475	1.38822	1.40177	1.42911	1.36135	1.26982	1.30857	1.23176	1.15777	1.052	1.16991	1.18212	1.33481	1.19442	0.95243	0.681187	0.465532	0.465532	0.514457	0.63043	0.663986	0.752847	0.941745	1.04064	1.26982	1.13373	1.04064	0.91014	0.725436	0.638713	0.622216	0.716443	0.698673	0.725436	0.725436	0.681187	0.63043	0.432552	0.207857	0.211754
2.51381	2.38169	2.12974	1.79797	1.25705	0.9206	0.647067	0.716443	1.29558	1.61462	1.70484	1.61462	1.57061	1.47072	1.42911	1.33481	1.32165	1.26982	1.15777	1.07497	1.04064	1.02934	1.30857	1.26982	0.95243	0.672551	0.479181	0.465532	0.493092	0.574391	0.605997	0.734501	0.899754	1.13373	1.36135	1.36135	1.13373	0.879207	0.899754	0.848944	0.771482	0.762128	0.681187	0.879207	0.889443	0.771482	0.647067	0.377211	0.244828	0.30103
2.41902	2.21785	2.04371	1.70484	1.12182	0.963191	0.963191	1.08657	1.36135	1.75104	1.92673	1.8617	1.72016	1.62946	1.47072	1.32165	1.32165	1.28266	1.18212	1.06345	0.984939	1.04064	1.25705	1.28266	0.869045	0.681187	0.521713	0.472324	0.543882	0.566661	0.582189	0.689894	0.91014	1.15777	1.47072	1.42911	1.16991	1.21924	1.12182	1.01813	0.869045	0.95243	0.829138	0.819345	0.899754	0.858957	0.716443	0.365601	0.321599	0.365601
2.30804	2.1472	1.91035	1.5561	1.13373	1.052	1.23176	1.45677	1.61462	1.89405	2.1472	2.18236	1.82967	1.78225	1.48475	1.33481	1.38822	1.34804	1.18212	1.01813	0.963191	1.00699	1.10999	1.19442	0.839004	0.672551	0.574391	0.543882	0.63043	0.647067	0.672551	0.809626	1.00699	1.21924	1.4154	1.5852	1.54167	1.61462	1.47072	1.25705	1.00699	0.984939	0.869045	0.858957	0.931135	0.974027	0.716443	0.44555	0.296034	0.326889
2.20006	1.91035	1.67444	1.38822	1.20679	1.30857	1.49886	1.75104	1.92673	2.18236	2.3447	2.36315	2.04371	1.79797	1.57061	1.36135	1.34804	1.28266	1.15777	1.02934	0.974027	0.95243	1.09824	1.06345	0.91014	0.716443	0.681187	0.698673	0.743638	0.848944	0.899754	1.14571	1.33481	1.47072	1.57061	1.59987	1.73556	1.7666	1.6896	1.48475	1.28266	1.052	0.963191	0.889443	0.790408	0.869045	0.762128	0.472324	0.326889	0.316369
2.06075	1.75104	1.5561	1.30857	1.40177	1.59987	1.99308	2.09508	2.32633	2.40032	2.40032	2.53302	2.25368	1.89405	1.61462	1.34804	1.30857	1.19442	1.08657	1.06345	0.95243	0.995927	1.052	0.899754	0.984939	0.809626	0.780909	0.799981	0.974027	1.052	1.13373	1.36135	1.5561	1.59987	1.73556	1.5561	1.45677	1.36135	1.25705	1.26982	1.33481	1.32165	1.02934	0.984939	0.848944	0.762128	0.647067	0.614072	0.44555	0.337648
1.91035	1.65937	1.4429	1.45677	1.64437	1.97637	2.30804	2.43781	2.63034	2.66985	2.59116	2.5717	2.3447	2.06075	1.5852	1.37475	1.25705	1.16991	1.04064	1.052	0.879207	0.941745	0.984939	0.809626	0.858957	0.9206	0.848944	0.91014	1.09824	1.10999	1.25705	1.42911	1.7666	1.78225	1.61462	1.5852	1.26982	1.06345	0.984939	0.9206	1.00699	1.02934	1.08657	0.941745	0.848944	0.698673	0.507269	0.407324	0.401176	0.253636
1.7666	1.57061	1.45677	1.57061	1.82967	2.32633	2.47565	2.63034	2.63034	2.65005	2.77012	2.77012	2.51381	2.16474	1.82967	1.45677	1.25705	1.16991	1.04064	1.04064	0.899754	0.995927	0.879207	0.743638	0.809626	0.889443	0.931135	1.08657	1.13373	1.19442	1.37475	1.49886	1.78225	1.79797	1.62946	1.48475	1.23176	1.00699	0.91014	0.780909	0.819345	0.809626	0.743638	0.681187	0.543882	0.507269	0.500147	0.365601	0.30103	0.211754
1.64437	1.4429	1.45677	1.73556	2.09508	2.36315	2.55232	2.63034	2.65005	2.66985	2.7499	2.77012	2.53302	2.28983	1.99308	1.62946	1.4154	1.30857	1.19442	1.18212	1.08657	0.963191	0.899754	0.734501	0.780909	0.91014	1.02934	1.19442	1.23176	1.23176	1.33481	1.49886	1.82967	1.8617	1.64437	1.4154	1.07497	0.879207	0.743638	0.689894	0.663986	0.582189	0.597992	0.590056	0.529035	0.536425	0.551407	0.465532	0.479181	0.337648
1.54167	1.49886	1.65937	1.87783	2.1472	2.20006	2.28983	2.59116	2.63034	2.68974	2.66985	2.7499	2.59116	2.21785	1.95974	1.70484	1.5561	1.40177	1.29558	1.30857	1.23176	1.12182	0.889443	0.743638	0.780909	0.899754	1.24437	1.36135	1.32165	1.32165	1.4429	1.5852	1.7666	1.5561	1.40177	1.18212	0.91014	0.743638	0.551407	0.605997	0.574391	0.493092	0.529035	0.493092	0.426149	0.452146	0.655491	0.590056	0.507269	0.413536
0	1.57061	1.72016	1.9432	2.20006	2.25368	2.30804	2.53302	2.55232	2.63034	2.77012	2.70971	2.66985	2.27171	1.97637	1.87783	1.62946	1.59987	1.34804	1.54167	1.4154	1.26982	1.08657	0.839004	0.799981	1.00699	1.4154	1.36135	1.4429	1.40177	1.4154	1.47072	1.4429	1.4429	1.34804	1.15777	0.819345	0.582189	0.465532	0.407324	0.458806	0.452146	0.359889	0.311197	0.296034	0.432552	0.566661	0.681187	0.597992	0.536425
0	1.59987	1.7666	2.1472	2.27171	2.41902	2.47565	2.55232	2.53302	2.72976	2.72976	2.7499	2.63034	2.30804	2.06075	1.89405	1.70484	1.51305	1.52732	1.73556	1.7666	1.29558	1.12182	0.839004	0.839004	1.10999	1.61462	1.45677	1.5561	1.45677	1.37475	1.29558	1.18212	1.29558	1.20679	0.889443	0.663986	0.559	0.419811	0.343117	0.348647	0.493092	0.377211	0.276624	0.244828	0.371375	0.521713	0.614072	0.734501	0.536425
0	1.65937	1.82967	2.28983	2.38169	2.49469	2.49469	2.59116	2.66985	2.79043	2.81082	2.66985	2.72976	2.38169	1.99308	1.73556	1.64437	1.42911	1.62946	1.6896	1.79797	1.34804	1.09824	0.780909	0.819345	1.02934	1.5852	1.57061	1.57061	1.45677	1.29558	1.18212	1.09824	1.19442	1.07497	0.829138	0.655491	0.507269	0.371375	0.311197	0.316369	0.419811	0.432552	0.383109	0.337648	0.377211	0.426149	0.465532	0.582189	0.407324
0	1.6896	1.92673	2.41902	2.45669	2.5717	2.53302	2.70971	2.77012	2.7499	2.8313	2.63034	2.70971	2.25368	1.84564	1.62946	1.49886	1.45677	1.59987	1.52732	1.5852	1.29558	1.10999	0.869045	0.780909	1.08657	1.62946	1.7666	1.65937	1.67444	1.52732	1.23176	1.23176	1.33481	1.01813	0.839004	0.707522	0.507269	0.389069	0.326889	0.321599	0.419811	0.348647	0.332239	0.286215	0.227865	0.215703	0.296034	0.365601	0.321599
0	1.73556	2.04371	2.61071	2.61071	2.63034	2.61071	2.77012	2.81082	2.72976	2.77012	2.70971	2.63034	2.06075	1.65937	1.67444	1.4154	1.26982	1.14571	1.24437	1.13373	1.02934	1.04064	0.984939	0.889443	1.08657	1.52732	1.78225	1.73556	1.82967	1.70484	1.36135	1.33481	1.21924	0.974027	0.655491	0.597992	0.521713	0.413536	0.365601	0.365601	0.359889	0.348647	0.343117	0.227865	0.15229	0.161768	0.182004	0.215703	0.232025
0	1.75104	2.09508	2.70971	2.77012	2.68974	2.61071	2.87251	2.85186	2.85186	2.79043	2.66985	2.63034	2.09508	1.73556	1.87783	1.73556	1.28266	0.963191	0.9206	0.9206	0.899754	0.963191	0.984939	0.899754	1.04064	1.36135	1.95974	1.87783	1.79797	1.7666	1.52732	1.34804	1.23176	0.879207	0.622216	0.597992	0.507269	0.413536	0.343117	0.371375	0.365601	0.389069	0.316369	0.219705	0.155403	0.189139	0.215703	0.253636	0.276624
0	0	2.21785	2.77012	2.89324	2.79043	2.72976	2.95595	3.10524	3.10524	2.95595	2.99818	2.77012	2.55232	2.20006	2.04371	1.79797	1.54167	1.20679	0.9206	0.848944	0.858957	0.869045	0.974027	0.889443	0.899754	1.21924	1.89405	1.9432	1.8617	1.79797	1.54167	1.32165	1.21924	0.9206	0.63043	0.529035	0.407324	0.359889	0.306084	0.326889	0.343117	0.348647	0.258122	0.189139	0.171669	0.182004	0.196474	0.271914	0.267261
0	0	2.30804	2.89324	2.95595	2.8313	2.81082	2.99818	3.19242	3.25871	3.3709	3.14866	3.08366	3.01942	2.68974	2.36315	2.21785	1.91035	1.51305	1.24437	1.01813	0.799981	0.91014	0.95243	0.889443	0.839004	1.09824	1.70484	1.87783	1.89405	1.72016	1.5852	1.13373	0.848944	0.647067	0.458806	0.383109	0.286215	0.267261	0.227865	0.262663	0.215703	0.227865	0.253636	0.215703	0.227865	0.249204	0.249204	0.291095	0.271914
0	0	2.45669	2.99818	3.14866	3.01942	2.87251	2.99818	3.25871	3.21443	3.34829	3.30333	3.34829	3.21443	2.95595	2.8313	2.72976	2.63034	2.06075	1.59987	1.33481	1.07497	1.14571	1.20679	0.95243	0.879207	1.01813	1.5852	1.67444	1.73556	1.65937	1.38822	0.963191	0.689894	0.439018	0.343117	0.227865	0.204012	0.215703	0.244828	0.244828	0.227865	0.204012	0.240506	0.262663	0.281391	0.316369	0.311197	0.306084	0.276624
0	0	2.49469	3.21443	3.1705	3.1705	2.99818	2.97702	3.04075	3.25871	3.25871	3.23653	3.28098	3.08366	2.99818	3.06216	3.43924	3.86556	3.01942	2.28983	1.73556	1.49886	1.29558	1.25705	0.984939	0.899754	1.06345	1.49886	1.61462	1.6896	1.54167	1.34804	0.879207	0.500147	0.332239	0.249204	0.211754	0.215703	0.232025	0.258122	0.291095	0.271914	0.249204	0.30103	0.371375	0.332239	0.332239	0.354237	0.332239	0.365601
0	0	2.41902	3.25871	3.28098	3.21443	3.08366	2.93496	2.87251	3.28098	3.14866	3.1705	3.14866	3.1705	2.99818	3.25871	4.01388	4.50416	3.79257	2.77012	2.12974	1.81378	1.5561	1.36135	1.02934	0.995927	1.16991	1.48475	1.59987	1.57061	1.40177	1.23176	0.771482	0.44555	0.249204	0.244828	0.291095	0.236239	0.262663	0.30103	0.348647	0.332239	0.291095	0.343117	0.465532	0.413536	0.439018	0.383109	0.337648	0.332239
0	0	0	3.08366	3.4622	3.34829	3.04075	2.93496	2.70971	2.95595	2.97702	3.1705	3.21443	3.21443	3.10524	3.62527	4.53083	4.58444	4.26802	3.60172	2.99818	2.38169	2.1472	1.34804	0.974027	1.20679	1.37475	1.36135	1.57061	1.4154	1.26982	1.08657	0.716443	0.472324	0.316369	0.281391	0.30103	0.306084	0.316369	0.348647	0.365601	0.395091	0.395091	0.389069	0.566661	0.493092	0.551407	0.536425	0.426149	0.377211
0	0	0	3.1705	3.53157	3.41638	3.08366	2.77012	2.68974	2.79043	2.99818	3.1705	3.21443	3.21443	3.23653	3.84115	4.55759	4.88552	4.47757	4.34595	4.06402	3.1705	2.36315	1.40177	1.40177	1.5561	1.4429	1.38822	1.26982	1.24437	1.19442	1.09824	0.839004	0.566661	0.458806	0.419811	0.343117	0.316369	0.371375	0.395091	0.432552	0.452146	0.507269	0.647067	0.689894	0.647067	0.638713	0.590056	0.543882	0.472324
0	0	0	3.23653	3.60172	3.48524	3.12691	2.8313	2.7499	2.79043	3.08366	3.34829	3.23653	3.30333	3.23653	4.01388	4.85771	5.02587	4.80236	4.74736	4.42466	3.84115	2.85186	1.65937	1.40177	1.5852	1.5561	1.38822	1.29558	1.13373	1.052	1.04064	0.91014	0.614072	0.590056	0.493092	0.458806	0.407324	0.383109	0.432552	0.465532	0.614072	0.716443	0.899754	0.743638	0.582189	0.655491	0.672551	0.672551	0.647067
0	0	0	0	3.62527	3.57825	3.28098	2.93496	2.81082	3.04075	3.3709	3.64891	3.55487	3.48524	3.60172	4.19087	4.88552	5.13972	5.1684	4.9414	4.80236	4.03891	3.1705	2.06075	1.34804	1.54167	1.62946	1.54167	1.36135	1.25705	1.16991	1.052	1.09824	0.790408	0.716443	0.614072	0.605997	0.536425	0.465532	0.551407	0.597992	0.762128	0.869045	0.848944	0.716443	0.638713	0.622216	0.762128	0.752847	0.743638
0	0	0	0	3.48524	3.64891	3.3709	3.08366	2.91406	3.08366	3.4622	3.9641	3.9641	4.08921	3.9641	4.03891	5.08262	5.19717	5.46005	5.51943	4.88552	4.19087	3.25871	2.45669	1.61462	1.30857	1.52732	1.47072	1.38822	1.36135	1.24437	1.10999	1.12182	1.07497	0.899754	0.9206	0.790408	0.734501	0.698673	0.707522	0.799981	0.819345	0.869045	0.869045	0.762128	0.63043	0.689894	0.655491	0.762128	0.809626
0	0	0	0	0	3.67264	3.60172	3.25871	3.19242	3.30333	3.43924	4.03891	4.3721	4.34595	4.3721	4.34595	4.99762	5.25498	5.60916	5.66942	5.28401	4.16532	3.43924	2.91406	2.02675	1.36135	1.45677	1.54167	1.48475	1.49886	1.33481	1.24437	1.16991	1.10999	1.06345	1.09824	1.06345	0.848944	0.889443	0.95243	1.10999	0.963191	1.00699	0.879207	0.848944	0.698673	0.725436	0.780909	0.829138	0.848944
0	0	0	0	0	3.64891	3.50836	3.28098	3.3709	3.55487	3.48524	4.13987	4.42466	4.47757	4.61138	4.66551	4.88552	5.22603	5.51943	5.73003	5.31313	4.13987	3.67264	3.1705	2.3447	1.5561	1.24437	1.49886	1.47072	1.51305	1.26982	1.28266	1.16991	1.26982	1.32165	1.24437	1.14571	1.12182	1.15777	1.07497	1.09824	1.07497	1.10999	0.984939	0.941745	0.899754	0.839004	0.889443	0.839004	0.9206
0	0	0	0	0	0	3.4622	3.32577	3.60172	3.79257	3.9641	3.98895	4.2165	4.45107	4.77481	4.77481	4.82999	5.0542	5.31313	5.51943	5.02587	4.06402	3.84115	3.21443	2.61071	1.8617	1.16991	1.42911	1.45677	1.51305	1.52732	1.52732	1.52732	1.48475	1.37475	1.37475	1.33481	1.09824	1.19442	1.18212	1.18212	1.15777	1.09824	1.08657	1.10999	1.00699	1.02934	0.984939	0.95243	0.963191
0	0	0	0	0	0	3.3709	3.3936	3.67264	4.03891	4.26802	3.91466	4.19087	4.45107	4.6927	4.77481	4.82999	4.77481	4.99762	4.99762	4.80236	3.98895	3.9641	3.55487	2.97702	2.23572	1.6896	1.40177	1.64437	1.72016	1.73556	1.62946	1.57061	1.59987	1.49886	1.52732	1.40177	1.14571	1.09824	1.37475	1.37475	1.29558	1.28266	1.19442	1.19442	1.18212	1.08657	1.06345	1.01813	0.984939
0	0	0	0	0	0	0	3.55487	3.86556	4.2165	4.3721	4.06402	3.98895	4.34595	4.66551	4.6927	4.66551	4.58444	4.99762	5.08262	4.88552	4.29391	3.9641	3.53157	3.19242	2.63034	2.11237	1.82967	1.62946	2.00987	2.02675	1.82967	1.7666	1.64437	1.5852	1.51305	1.32165	1.19442	1.19442	1.42911	1.4429	1.37475	1.37475	1.21924	1.25705	1.28266	1.21924	1.13373	1.01813	0.931135
0	0	0	0	0	0	0	3.50836	3.84115	4.03891	4.13987	3.98895	4.01388	4.19087	4.50416	4.58444	4.71999	4.6927	4.96947	5.13972	4.88552	4.29391	4.03891	3.67264	3.08366	2.66985	2.30804	2.3447	1.91035	1.9432	2.09508	1.99308	1.84564	1.79797	1.61462	1.54167	1.29558	1.18212	1.12182	1.28266	1.49886	1.48475	1.36135	1.24437	1.20679	1.24437	1.24437	1.15777	1.01813	0.762128
0	0	0	0	0	0	0	0	3.86556	3.76841	3.86556	3.81682	4.1145	4.06402	4.29391	4.26802	4.6927	4.85771	5.08262	5.11113	4.99762	4.3721	4.16532	3.81682	3.21443	2.7499	2.25368	2.45669	2.68974	2.04371	2.09508	2.07787	2.02675	2.00987	1.79797	1.57061	1.30857	1.15777	1.09824	1.38822	1.42911	1.42911	1.4154	1.30857	1.23176	1.25705	1.20679	1.16991	0.91014	0.707522
0	0	0	0	0	0	0	0	3.81682	3.84115	3.81682	3.76841	4.13987	3.9641	4.1145	4.26802	4.42466	4.80236	5.0542	5.02587	4.85771	4.42466	4.19087	3.9641	3.30333	2.8313	2.3447	2.59116	2.97702	2.59116	2.07787	2.11237	2.06075	2.02675	1.84564	1.54167	1.28266	1.16991	1.10999	1.33481	1.47072	1.45677	1.42911	1.34804	1.30857	1.19442	1.16991	1.07497	0.869045	0.574391
0	0	0	0	0	0	0	0	0	3.69646	3.79257	3.69646	3.93933	4.16532	3.9641	4.08921	4.3721	4.74736	4.96947	4.85771	4.6384	4.45107	4.1145	3.98895	3.57825	2.97702	2.30804	2.51381	2.93496	3.08366	2.53302	2.21785	2.11237	1.97637	1.91035	1.59987	1.29558	1.25705	1.25705	1.4154	1.42911	1.47072	1.4154	1.33481	1.32165	1.20679	1.09824	0.974027	0.799981	0.574391
0	0	0	0	0	0	0	0	0	3.55487	3.67264	3.67264	3.81682	4.2165	3.98895	3.91466	4.26802	4.6384	4.6927	4.6384	4.58444	4.42466	4.1145	3.93933	3.64891	3.1705	2.55232	2.36315	2.68974	3.21443	3.19242	2.79043	2.21785	2.02675	1.8617	1.5561	1.45677	1.33481	1.40177	1.59987	1.49886	1.47072	1.42911	1.38822	1.28266	1.15777	1.14571	1.00699	0.790408	0.566661
0	0	0	0	0	0	0	0	0	0	3.57825	3.64891	3.74434	4.08921	4.19087	3.86556	4.01388	4.47757	4.47757	4.50416	4.45107	4.3721	4.13987	4.03891	3.72035	3.14866	2.63034	2.51381	2.5717	2.91406	3.30333	3.23653	2.66985	2.28983	1.9432	1.65937	1.54167	1.34804	1.51305	1.65937	1.62946	1.54167	1.42911	1.40177	1.24437	1.15777	1.21924	1.19442	0.809626	0.672551
0	0	0	0	0	0	0	0	0	0	3.3936	3.55487	3.64891	3.89007	4.26802	4.01388	3.79257	4.26802	4.3721	4.6384	4.66551	4.55759	4.2165	4.16532	3.81682	3.30333	2.72976	2.65005	2.68974	2.8313	2.95595	3.43924	3.32577	2.85186	2.45669	1.82967	1.6896	1.57061	1.5852	1.87783	1.78225	1.64437	1.47072	1.29558	1.23176	1.12182	1.20679	1.20679	1.00699	0.743638
0	0	0	0	0	0	0	0	0	0	0	3.43924	3.60172	3.89007	4.13987	4.31988	4.19087	4.31988	4.55759	4.66551	4.55759	4.55759	4.29391	4.2165	3.81682	3.34829	2.72976	2.66985	2.77012	2.85186	3.04075	3.19242	3.50836	3.06216	2.65005	2.21785	1.78225	1.78225	1.64437	1.89405	1.81378	1.64437	1.54167	1.4154	1.23176	1.18212	1.25705	1.38822	1.26982	0.819345
0	0	0	0	0	0	0	0	0	0	0	0	3.69646	3.84115	4.03891	4.34595	4.55759	4.6384	4.6384	4.50416	4.53083	4.3721	4.29391	4.08921	3.72035	3.19242	2.66985	2.81082	2.91406	2.87251	3.01942	3.14866	3.53157	3.3936	2.93496	2.43781	2.12974	1.95974	1.7666	1.82967	1.9432	1.75104	1.64437	1.4429	1.40177	1.36135	1.37475	1.48475	1.29558	1.02934
0	0	0	0	0	0	0	0	0	0	0	0	0	3.89007	4.01388	4.06402	4.47757	4.71999	4.74736	4.34595	4.24221	4.29391	4.03891	3.86556	3.57825	3.10524	2.61071	2.5717	2.7499	2.8313	2.87251	2.97702	3.3709	3.41638	3.21443	2.87251	2.53302	2.11237	1.9432	1.78225	1.97637	1.95974	1.7666	1.61462	1.62946	1.70484	1.75104	1.67444	1.37475	1.19442
0	0	0	0	0	0	0	0	0	0	0	0	0	0	4.1145	4.19087	4.26802	4.58444	4.6927	4.55759	4.26802	4.19087	4.01388	3.89007	3.3709	3.12691	2.53302	2.45669	2.51381	2.65005	2.97702	3.01942	3.1705	3.34829	3.41638	3.21443	2.95595	2.65005	2.00987	1.78225	2.04371	2.09508	1.91035	1.92673	1.99308	2.00987	1.97637	1.75104	1.49886	1.33481
0	0	0	0	0	0	0	0	0	0	0	0	0	0	0	4.16532	4.31988	4.53083	4.61138	4.58444	4.39834	4.26802	4.1145	3.93933	3.91466	3.12691	2.63034	2.38169	2.40032	2.41902	2.72976	3.04075	2.97702	3.10524	3.3936	3.50836	3.34829	2.99818	2.5717	2.09508	2.04371	2.16474	2.16474	2.11237	2.1472	2.18236	1.97637	1.78225	1.6896	1.45677
0	0	0	0	0	0	0	0	0	0	0	0	0	0	0	0	4.06402	4.3721	4.47757	4.58444	4.42466	4.34595	4.13987	3.9641	3.89007	3.21443	2.63034	2.3447	2.45669	2.5717	2.40032	2.7499	2.91406	2.8313	3.3936	3.9641	3.84115	3.55487	3.12691	2.45669	2.12974	2.30804	2.47565	2.30804	2.3447	2.28983	2.04371	2.00987	1.81378	1.5852
0	0	0	0	0	0	0	0	0	0	0	0	0	0	0	0	0	4.19087	4.26802	4.39834	4.42466	4.34595	4.16532	4.03891	4.03891	3.28098	2.68974	2.40032	2.41902	2.55232	2.5717	2.55232	2.5717	2.85186	3.28098	3.93933	4.16532	3.91466	3.60172	2.81082	2.38169	2.41902	2.61071	2.51381	2.47565	2.32633	2.18236	2.07787	1.9432	1.79797
0	0	0	0	0	0	0	0	0	0	0	0	0	0	0	0	0	0	4.03891	4.26802	4.34595	4.39834	4.26802	4.08921	4.13987	3.3936	2.70971	2.32633	2.49469	2.63034	2.59116	2.36315	2.30804	2.53302	2.95595	3.60172	4.29391	4.26802	3.79257	3.3936	2.79043	2.40032	2.81082	2.68974	2.55232	2.36315	2.28983	2.21785	2.12974	1.95974
0	0	0	0	0	0	0	0	0	0	0	0	0	0	0	0	0	0	0	3.89007	4.2165	4.31988	4.19087	4.24221	4.03891	3.3936	2.81082	2.32633	2.53302	2.59116	2.55232	2.20006	2.11237	2.40032	2.68974	3.25871	4.03891	4.13987	3.93933	3.72035	3.23653	2.7499	2.87251	2.95595	2.7499	2.61071	2.43781	2.28983	2.20006	2.06075
0	0	0	0	0	0	0	0	0	0	0	0	0	0	0	0	0	0	0	0	0	3.9641	4.16532	4.1145	3.91466	3.25871	2.68974	2.49469	2.47565	2.40032	2.38169	2.07787	1.81378	2.20006	2.59116	3.06216	3.50836	3.89007	4.16532	4.16532	3.60172	3.04075	2.5717	2.87251	2.72976	2.72976	2.53302	2.45669	2.27171	2.04371
0	0	0	0	0	0	0	0	0	0	0	0	0	0	0	0	0	0	0	0	0	0	3.72035	3.74434	3.57825	3.12691	2.72976	2.53302	2.21785	2.16474	2.04371	1.82967	1.67444	1.89405	2.18236	2.66985	2.95595	3.32577	3.62527	3.89007	4.13987	3.4622	2.53302	2.49469	2.45669	2.53302	2.5717	2.41902	2.25368	2.02675
0	0	0	0	0	0	0	0	0	0	0	0	0	0	0	0	0	0	0	0	0	0	0	3.25871	3.06216	2.97702	2.7499	2.51381	2.27171	2.06075	1.82967	1.59987	1.4429	1.61462	2.00987	2.20006	2.45669	2.65005	2.99818	3.43924	3.86556	3.67264	2.8313	2.16474	2.25368	2.3447	2.45669	2.27171	2.27171	2.07787
0	0	0	0	0	0	0	0	0	0	0	0	0	0	0	0	0	0	0	0	0	0	0	0	2.79043	2.68974	2.7499	2.55232	2.32633	2.12974	2.02675	1.5852	1.37475	1.45677	1.65937	1.8617	2.09508	2.18236	2.47565	2.72976	3.32577	3.43924	3.19242	2.11237	2.23572	2.21785	2.23572	2.20006	2.32633	2.1472
0	0	0	0	0	0	0	0	0	0	0	0	0	0	0	0	0	0	0	0	0	0	0	0	0	2.27171	2.28983	2.51381	2.21785	2.20006	2.1472	1.6896	1.30857	1.21924	1.25705	1.30857	1.51305	1.79797	2.00987	2.16474	2.27171	2.40032	2.49469	2.09508	1.87783	1.84564	1.97637	1.9432	2.16474	1.99308
0	0	0	0	0	0	0	0	0	0	0	0	0	0	0	0	0	0	0	0	0	0	0	0	0	0	0	1.81378	2.06075	2.16474	2.12974	1.84564	1.4429	1.23176	1.26982	1.24437	1.30857	1.42911	1.5561	1.57061	1.5561	1.54167	1.51305	1.51305	1.38822	1.4154	1.51305	1.49886	1.29558	1.21924
0	0	0	0	0	0	0	0	0	0	0	0	0	0	0	0	0	0	0	0	0	0	0	0	0	0	0	0	1.59987	1.8617	2.04371	1.99308	1.52732	1.23176	1.18212	1.24437	1.30857	1.4154	1.45677	1.47072	1.40177	1.30857	1.24437	1.15777	0.995927	1.052	0.995927	0.941745	0.941745	0.889443
0	0	0	0	0	0	0	0	0	0	0	0	0	0	0	0	0	0	0	0	0	0	0	0	0	0	0	0	0	1.37475	1.61462	1.79797	1.5852	1.28266	1.23176	1.24437	1.29558	1.30857	1.33481	1.37475	1.23176	1.23176	1.07497	1.00699	0.790408	0.799981	0.95243	1.01813	1.09824	0.931135
0	0	0	0	0	0	0	0	0	0	0	0	0	0	0	0	0	0	0	0	0	0	0	0	0	0	0	0	0	0	0	1.36135	1.51305	1.28266	1.15777	1.23176	1.23176	1.25705	1.19442	1.20679	1.16991	1.15777	0.984939	0.743638	0.681187	0.790408	0.95243	1.06345	1.07497	0.91014
0	0	0	0	0	0	0	0	0	0	0	0	0	0	0	0	0	0	0	0	0	0	0	0	0	0	0	0	0	0	0	0	0	1.04064	1.052	1.07497	1.09824	1.10999	1.01813	1.052	1.04064	0.869045	0.752847	0.752847	0.689894	0.839004	0.974027	1.052	0.963191	0.931135
0	0	0	0	0	0	0	0	0	0	0	0	0	0	0	0	0	0	0	0	0	0	0	0	0	0	0	0	0	0	0	0	0	0	0	0	0.799981	0.799981	0.734501	0.698673	0.622216	0.486103	0.452146	0.582189	0.734501	0.780909	0.899754	0.984939	0.879207	0.95243
0	0	0	0	0	0	0	0	0	0	0	0	0	0	0	0	0	0	0	0	0	0	0	0	0	0	0	0	0	0	0	0	0	0	0	0	0	0	0	0	0	0	0.452146	0.500147	0.647067	0.672551	0.780909	0.809626	0.869045	0.869045
[truncated: 45 more columns]

## Sheet: Fig 3, heatmap, SVo
0	0	0	0	0	0	0	0	0	0	0	0	0	0	0	0	0	0	0	0	0	0	0	0	0	0	0	0	0	0	0	0	0	0	0	0	0	0	0	0	0	0	1.33481	1.19442	0.899754	0.716443	0.597992	0.590056	0.521713	0.551407
0	0	0	0	0	0	0	0	0	0	0	0	0	0	0	0	0	0	0	0	0	0	0	0	0	0	0	0	0	0	0	0	0	0	0	0	0	0	1.47072	1.54167	1.64437	1.49886	1.34804	1.04064	0.858957	0.716443	0.663986	0.716443	0.655491	0.479181
0	0	0	0	0	0	0	0	0	0	0	0	0	0	0	0	0	0	0	0	0	0	0	0	0	0	0	0	0	0	0	0	0	0	0	0	1.14571	1.26982	1.32165	1.29558	1.51305	1.5852	1.33481	1.02934	0.809626	0.698673	0.663986	0.655491	0.521713	0.407324
0	0	0	0	0	0	0	0	0	0	0	0	0	0	0	0	0	0	0	0	0	0	0	0	0	0	0	0	0	0	0	0	0	0.734501	0.848944	0.9206	0.995927	1.02934	1.02934	1.06345	1.21924	1.4154	1.36135	0.995927	0.790408	0.672551	0.605997	0.551407	0.458806	0.365601
0	0	0	0	0	0	0	0	0	0	0	0	0	0	0	0	0	0	0	0	0	0	0	0	0	0	0	0	0	0	0	0.590056	0.614072	0.647067	0.790408	0.762128	0.799981	0.91014	0.889443	0.931135	0.899754	0.963191	1.07497	0.95243	0.762128	0.663986	0.465532	0.413536	0.371375	0.281391
0	0	0	0	0	0	0	0	0	0	0	0	0	0	0	0	0	0	0	0	0	0	0	0	0	0	0	0	0	0.752847	0.655491	0.622216	0.597992	0.566661	0.638713	0.655491	0.689894	0.734501	0.762128	0.725436	0.752847	0.790408	0.869045	0.91014	0.734501	0.543882	0.413536	0.337648	0.286215	0.244828
0	0	0	0	0	0	0	0	0	0	0	0	0	0	0	0	0	0	0	0	0	0	0	0	0	0	0	0.974027	0.799981	0.790408	0.734501	0.622216	0.574391	0.551407	0.638713	0.655491	0.707522	0.707522	0.707522	0.672551	0.689894	0.790408	0.9206	0.869045	0.663986	0.493092	0.348647	0.291095	0.249204	0.258122
0	0	0	0	0	0	0	0	0	0	0	0	0	0	0	0	0	0	0	0	0	0	0	0	0	1.07497	0.974027	0.879207	0.752847	0.771482	0.698673	0.655491	0.582189	0.614072	0.655491	0.622216	0.689894	0.672551	0.725436	0.655491	0.672551	0.743638	0.869045	0.899754	0.647067	0.452146	0.343117	0.281391	0.267261	0.306084
0	0	0	0	0	0	0	0	0	0	0	0	0	0	0	0	0	0	0	0	0	0	0	0	1.34804	1.07497	0.941745	0.790408	0.743638	0.655491	0.663986	0.63043	0.582189	0.582189	0.597992	0.590056	0.63043	0.614072	0.698673	0.655491	0.734501	0.771482	0.780909	0.762128	0.743638	0.507269	0.321599	0.306084	0.316369	0.354237
0	0	0	0	0	0	0	0	0	0	0	0	0	0	0	0	0	0	0	0	0	0	0	1.19442	1.10999	1.06345	0.974027	0.829138	0.725436	0.672551	0.672551	0.63043	0.529035	0.536425	0.432552	0.536425	0.566661	0.647067	0.725436	0.790408	0.762128	0.743638	0.698673	0.689894	0.655491	0.507269	0.401176	0.343117	0.343117	0.401176
0	0	0	0	0	0	0	0	0	0	0	0	0	0	0	0	0	0	0	0	0	0	0.941745	1.052	0.974027	1.07497	1.06345	0.809626	0.698673	0.689894	0.698673	0.574391	0.493092	0.426149	0.465532	0.507269	0.681187	0.655491	0.743638	0.819345	0.752847	0.762128	0.790408	0.799981	0.819345	0.689894	0.521713	0.452146	0.432552	0.472324
0	0	0	0	0	0	0	0	0	0	0	0	0	0	0	0	0	0	0	0	0	0.529035	0.752847	0.869045	0.780909	0.91014	0.984939	0.839004	0.762128	0.707522	0.647067	0.507269	0.44555	0.426149	0.486103	0.590056	0.663986	0.672551	0.698673	0.869045	0.848944	0.839004	1.01813	1.16991	1.06345	0.91014	0.809626	0.780909	0.582189	0.566661
0	0	0	0	0	0	0	0	0	0	0	0	0	0	0	0	0	0	0	0.389069	0.413536	0.452146	0.514457	0.689894	0.689894	0.848944	0.9206	0.91014	0.790408	0.707522	0.63043	0.458806	0.383109	0.439018	0.493092	0.574391	0.672551	0.762128	0.752847	0.941745	0.963191	1.07497	1.32165	1.38822	1.32165	1.12182	1.13373	1.01813	0.809626	0.63043
0	0	0	0	0	0	0	0	0	0	0	0	0	0	0	0	0	0	0.383109	0.465532	0.493092	0.493092	0.605997	0.672551	0.743638	0.848944	0.963191	0.91014	0.809626	0.647067	0.582189	0.426149	0.359889	0.401176	0.472324	0.566661	0.647067	0.771482	0.879207	0.95243	1.00699	1.36135	1.42911	1.33481	1.4154	1.48475	1.42911	1.37475	1.01813	0.762128
0	0	0	0	0	0	0	0	0	0	0	0	0	0	0	0	0	0.395091	0.407324	0.472324	0.605997	0.725436	0.963191	0.995927	1.04064	1.02934	1.01813	0.848944	0.743638	0.574391	0.479181	0.337648	0.306084	0.413536	0.521713	0.582189	0.681187	0.780909	0.889443	1.02934	1.33481	1.54167	1.47072	1.52732	1.51305	1.45677	1.4154	1.25705	0.963191	0.716443
0	0	0	0	0	0	0	0	0	0	0	0	0	0	0	0	0.377211	0.419811	0.551407	0.582189	0.879207	1.12182	1.30857	1.36135	1.21924	1.07497	0.963191	0.799981	0.707522	0.543882	0.389069	0.291095	0.321599	0.407324	0.465532	0.582189	0.647067	0.799981	0.931135	1.04064	1.30857	1.51305	1.54167	1.5852	1.52732	1.40177	1.38822	1.20679	0.974027	0.716443
0	0	0	0	0	0	0	0	0	0	0	0	0	0	0	0.407324	0.486103	0.543882	0.647067	0.829138	1.12182	1.37475	1.49886	1.51305	1.29558	1.06345	0.91014	0.790408	0.63043	0.44555	0.419811	0.452146	0.365601	0.383109	0.472324	0.500147	0.63043	0.848944	0.974027	1.14571	1.10999	1.30857	1.38822	1.49886	1.49886	1.38822	1.30857	1.16991	0.931135	0.799981
0	0	0	0	0	0	0	0	0	0	0	0	0	0.458806	0.465532	0.514457	0.638713	0.689894	0.879207	1.08657	1.24437	1.42911	1.52732	1.52732	1.34804	1.00699	0.790408	0.614072	0.514457	0.452146	0.63043	0.663986	0.590056	0.521713	0.551407	0.551407	0.647067	0.809626	1.08657	1.20679	1.18212	1.15777	1.13373	1.18212	1.37475	1.4429	1.19442	1.14571	0.858957	0.743638
0	0	0	0	0	0	0	0	0	0	0	0	0.44555	0.486103	0.597992	0.743638	0.790408	0.963191	1.19442	1.26982	1.36135	1.48475	1.52732	1.48475	1.26982	0.95243	0.725436	0.574391	0.566661	0.762128	0.963191	0.899754	0.869045	0.869045	0.622216	0.465532	0.63043	0.819345	1.12182	1.21924	1.14571	1.12182	1.01813	0.941745	1.21924	1.42911	1.23176	0.95243	0.829138	0.809626
0	0	0	0	0	0	0	0	0	0	0	0	0.536425	0.622216	0.725436	0.899754	1.12182	1.18212	1.28266	1.40177	1.4429	1.5852	1.61462	1.54167	1.24437	0.995927	0.771482	0.655491	0.829138	1.12182	1.34804	1.38822	1.38822	0.931135	0.574391	0.500147	0.689894	0.869045	1.08657	1.18212	1.13373	1.13373	1.02934	0.9206	1.02934	1.36135	1.10999	0.829138	0.734501	0.879207
0	0	0	0	0	0	0	0	0	0	0	0.743638	0.780909	0.879207	0.963191	1.13373	1.37475	1.40177	1.51305	1.52732	1.6896	1.65937	1.62946	1.64437	1.32165	1.13373	0.91014	0.879207	1.25705	1.72016	2.09508	1.89405	1.33481	0.771482	0.465532	0.486103	0.63043	0.879207	1.15777	1.18212	1.12182	1.07497	0.931135	0.889443	0.995927	1.25705	1.01813	0.734501	0.681187	0.809626
0	0	0	0	0	0	0	0	0	0	0.995927	1.12182	1.13373	1.29558	1.33481	1.37475	1.54167	1.5561	1.59987	1.6896	1.72016	1.73556	1.64437	1.62946	1.36135	1.16991	0.931135	1.04064	1.34804	1.84564	2.11237	1.82967	1.28266	0.743638	0.407324	0.493092	0.698673	0.984939	1.07497	1.16991	1.06345	0.879207	0.790408	0.829138	1.052	1.06345	0.790408	0.614072	0.638713	0.672551
0	0	0	0	0	0	0	0	0	1.07497	1.21924	1.45677	1.54167	1.52732	1.59987	1.5561	1.48475	1.54167	1.62946	1.81378	1.7666	1.59987	1.5561	1.48475	1.33481	1.15777	0.931135	1.01813	1.38822	1.97637	2.18236	1.92673	1.28266	0.614072	0.326889	0.486103	0.725436	0.780909	0.879207	1.00699	0.984939	0.790408	0.734501	0.879207	1.07497	0.819345	0.647067	0.536425	0.536425	0.529035
0	0	0	0	0	0	0	0	1.20679	1.29558	1.47072	1.67444	1.65937	1.70484	1.64437	1.45677	1.36135	1.54167	1.72016	1.79797	1.65937	1.5852	1.51305	1.45677	1.25705	1.12182	0.931135	1.052	1.4429	1.99308	2.11237	1.87783	1.30857	0.614072	0.332239	0.383109	0.465532	0.493092	0.622216	0.698673	0.689894	0.614072	0.655491	0.590056	0.681187	0.605997	0.500147	0.343117	0.383109	0.389069
0	0	0	0	0	0	0	1.28266	1.4154	1.49886	1.57061	1.61462	1.57061	1.36135	1.16991	1.32165	1.30857	1.52732	1.57061	1.64437	1.64437	1.49886	1.45677	1.4154	1.28266	1.10999	0.931135	1.10999	1.45677	1.79797	1.92673	1.84564	1.34804	0.590056	0.281391	0.223759	0.271914	0.332239	0.401176	0.426149	0.439018	0.432552	0.354237	0.30103	0.296034	0.291095	0.267261	0.219705	0.267261	0.249204
0	0	0	0	0	0	1.37475	1.33481	1.38822	1.36135	1.33481	1.28266	1.20679	1.07497	1.13373	1.23176	1.32165	1.4154	1.49886	1.49886	1.48475	1.48475	1.42911	1.38822	1.34804	1.16991	0.984939	1.09824	1.34804	1.70484	1.72016	1.75104	1.20679	0.725436	0.332239	0.240506	0.207857	0.211754	0.262663	0.223759	0.276624	0.337648	0.262663	0.215703	0.207857	0.168321	0.146202	0.149223	0.219705	0.175065
0	0	0	0	0	0	1.38822	1.36135	1.19442	1.16991	1.15777	1.01813	0.889443	1.01813	1.15777	1.23176	1.34804	1.40177	1.4429	1.37475	1.36135	1.37475	1.48475	1.40177	1.36135	1.19442	1.052	1.06345	1.37475	1.72016	1.59987	1.51305	1.40177	0.809626	0.401176	0.240506	0.189139	0.185547	0.192782	0.155403	0.175065	0.286215	0.249204	0.185547	0.140296	0.113378	0.113378	0.17851	0.253636	0.123634
0	0	0	0	0	1.49886	1.4429	1.4429	1.26982	1.06345	0.95243	0.9206	0.995927	1.15777	1.12182	1.23176	1.25705	1.36135	1.34804	1.32165	1.21924	1.32165	1.37475	1.33481	1.40177	1.26982	1.08657	1.18212	1.32165	1.57061	1.5561	1.47072	1.52732	1.06345	0.574391	0.407324	0.271914	0.196474	0.200218	0.126303	0.143227	0.219705	0.16502	0.101472	0.0767708	0.110916	0.140296	0.168321	0.16502	0.149223
0	0	0	0	0	1.57061	1.47072	1.4429	1.24437	1.052	0.9206	0.91014	1.13373	1.23176	1.16991	1.20679	1.23176	1.25705	1.26982	1.37475	1.34804	1.33481	1.4154	1.42911	1.45677	1.4154	1.12182	1.19442	1.29558	1.40177	1.48475	1.49886	1.62946	1.21924	0.762128	0.614072	0.395091	0.240506	0.200218	0.15229	0.113378	0.110916	0.0527403	0.0426161	0.0679709	0.13177	0.204012	0.211754	0.15229	0.189139
0	0	0	0	1.59987	1.5852	1.48475	1.42911	1.19442	1.04064	0.931135	1.08657	1.24437	1.25705	1.24437	1.25705	1.32165	1.29558	1.28266	1.52732	1.34804	1.29558	1.42911	1.4429	1.45677	1.34804	1.07497	1.07497	1.18212	1.32165	1.25705	1.23176	1.19442	1.04064	0.91014	0.752847	0.529035	0.365601	0.281391	0.192782	0.168321	0.082458	0.0569941	0.0630809	0.101472	0.15229	0.219705	0.30103	0.185547	0.249204
0	0	0	1.73556	1.61462	1.54167	1.54167	1.29558	1.10999	0.963191	0.995927	1.20679	1.14571	1.20679	1.33481	1.37475	1.40177	1.38822	1.30857	1.34804	1.32165	1.34804	1.4429	1.42911	1.47072	1.25705	1.02934	1.07497	1.13373	1.06345	1.07497	1.04064	0.974027	1.01813	1.04064	0.858957	0.716443	0.514457	0.371375	0.258122	0.161768	0.155403	0.134568	0.143227	0.126303	0.134568	0.236239	0.311197	0.291095	0.262663
0	0	2.00987	1.79797	1.62946	1.48475	1.47072	1.21924	1.04064	0.931135	1.12182	1.25705	1.16991	1.19442	1.30857	1.37475	1.30857	1.40177	1.25705	1.29558	1.34804	1.21924	1.45677	1.47072	1.4154	1.30857	1.04064	0.941745	0.974027	0.974027	0.963191	0.931135	0.95243	1.052	0.995927	0.995927	0.790408	0.566661	0.529035	0.332239	0.215703	0.207857	0.249204	0.232025	0.267261	0.249204	0.316369	0.321599	0.118423	0.192782
0	0	2.1472	1.9432	1.5852	1.45677	1.40177	1.052	0.941745	0.984939	1.25705	1.24437	1.15777	1.23176	1.20679	1.26982	1.29558	1.29558	1.28266	1.23176	1.29558	1.23176	1.33481	1.4429	1.37475	1.29558	0.899754	0.780909	0.848944	0.899754	0.974027	0.869045	0.963191	1.15777	1.08657	0.899754	0.762128	0.605997	0.514457	0.401176	0.306084	0.291095	0.306084	0.452146	0.419811	0.419811	0.458806	0.262663	0.11588	0.13741
0	2.32633	2.23572	1.97637	1.61462	1.47072	1.24437	0.984939	0.848944	1.12182	1.26982	1.20679	1.21924	1.23176	1.19442	1.24437	1.24437	1.30857	1.28266	1.16991	1.23176	1.25705	1.32165	1.32165	1.36135	1.10999	0.605997	0.663986	0.707522	0.858957	0.931135	0.858957	1.02934	1.04064	1.09824	0.941745	0.799981	0.716443	0.655491	0.472324	0.44555	0.383109	0.395091	0.521713	0.597992	0.614072	0.582189	0.258122	0.15229	0.13741
2.49469	2.45669	2.27171	1.87783	1.59987	1.36135	1.08657	0.725436	0.869045	1.18212	1.23176	1.16991	1.15777	1.19442	1.16991	1.26982	1.28266	1.24437	1.19442	1.13373	1.21924	1.24437	1.40177	1.38822	1.19442	0.819345	0.559	0.543882	0.614072	0.716443	0.858957	0.899754	0.984939	1.10999	1.12182	0.95243	0.889443	0.889443	0.689894	0.559	0.514457	0.507269	0.500147	0.647067	0.707522	0.716443	0.486103	0.249204	0.146202	0.17851
2.49469	2.51381	2.21785	1.79797	1.4429	1.13373	0.799981	0.590056	0.91014	1.25705	1.21924	1.18212	1.23176	1.34804	1.26982	1.26982	1.26982	1.23176	1.23176	1.09824	1.18212	1.24437	1.38822	1.34804	1.06345	0.743638	0.507269	0.500147	0.543882	0.638713	0.762128	0.799981	0.889443	1.07497	1.18212	1.01813	0.974027	0.869045	0.752847	0.614072	0.521713	0.574391	0.622216	0.655491	0.638713	0.63043	0.663986	0.395091	0.189139	0.13741
2.53302	2.45669	2.16474	1.7666	1.4154	0.931135	0.479181	0.622216	1.10999	1.4429	1.37475	1.38822	1.40177	1.42911	1.36135	1.26982	1.30857	1.23176	1.15777	1.052	1.16991	1.18212	1.33481	1.19442	0.95243	0.681187	0.465532	0.465532	0.514457	0.63043	0.663986	0.752847	0.941745	1.04064	1.26982	1.13373	1.04064	0.91014	0.725436	0.638713	0.622216	0.716443	0.698673	0.725436	0.725436	0.681187	0.63043	0.432552	0.207857	0.211754
2.51381	2.38169	2.12974	1.79797	1.25705	0.9206	0.647067	0.716443	1.29558	1.61462	1.70484	1.61462	1.57061	1.47072	1.42911	1.33481	1.32165	1.26982	1.15777	1.07497	1.04064	1.02934	1.30857	1.26982	0.95243	0.672551	0.479181	0.465532	0.493092	0.574391	0.605997	0.734501	0.899754	1.13373	1.36135	1.36135	1.13373	0.879207	0.899754	0.848944	0.771482	0.762128	0.681187	0.879207	0.889443	0.771482	0.647067	0.377211	0.244828	0.30103
2.41902	2.21785	2.04371	1.70484	1.12182	0.963191	0.963191	1.08657	1.36135	1.75104	1.92673	1.8617	1.72016	1.62946	1.47072	1.32165	1.32165	1.28266	1.18212	1.06345	0.984939	1.04064	1.25705	1.28266	0.869045	0.681187	0.521713	0.472324	0.543882	0.566661	0.582189	0.689894	0.91014	1.15777	1.47072	1.42911	1.16991	1.21924	1.12182	1.01813	0.869045	0.95243	0.829138	0.819345	0.899754	0.858957	0.716443	0.365601	0.321599	0.365601
2.30804	2.1472	1.91035	1.5561	1.13373	1.052	1.23176	1.45677	1.61462	1.89405	2.1472	2.18236	1.82967	1.78225	1.48475	1.33481	1.38822	1.34804	1.18212	1.01813	0.963191	1.00699	1.10999	1.19442	0.839004	0.672551	0.574391	0.543882	0.63043	0.647067	0.672551	0.809626	1.00699	1.21924	1.4154	1.5852	1.54167	1.61462	1.47072	1.25705	1.00699	0.984939	0.869045	0.858957	0.931135	0.974027	0.716443	0.44555	0.296034	0.326889
2.20006	1.91035	1.67444	1.38822	1.20679	1.30857	1.49886	1.75104	1.92673	2.18236	2.3447	2.36315	2.04371	1.79797	1.57061	1.36135	1.34804	1.28266	1.15777	1.02934	0.974027	0.95243	1.09824	1.06345	0.91014	0.716443	0.681187	0.698673	0.743638	0.848944	0.899754	1.14571	1.33481	1.47072	1.57061	1.59987	1.73556	1.7666	1.6896	1.48475	1.28266	1.052	0.963191	0.889443	0.790408	0.869045	0.762128	0.472324	0.326889	0.316369
2.06075	1.75104	1.5561	1.30857	1.40177	1.59987	1.99308	2.09508	2.32633	2.40032	2.40032	2.53302	2.25368	1.89405	1.61462	1.34804	1.30857	1.19442	1.08657	1.06345	0.95243	0.995927	1.052	0.899754	0.984939	0.809626	0.780909	0.799981	0.974027	1.052	1.13373	1.36135	1.5561	1.59987	1.73556	1.5561	1.45677	1.36135	1.25705	1.26982	1.33481	1.32165	1.02934	0.984939	0.848944	0.762128	0.647067	0.614072	0.44555	0.337648
1.91035	1.65937	1.4429	1.45677	1.64437	1.97637	2.30804	2.43781	2.63034	2.66985	2.59116	2.5717	2.3447	2.06075	1.5852	1.37475	1.25705	1.16991	1.04064	1.052	0.879207	0.941745	0.984939	0.809626	0.858957	0.9206	0.848944	0.91014	1.09824	1.10999	1.25705	1.42911	1.7666	1.78225	1.61462	1.5852	1.26982	1.06345	0.984939	0.9206	1.00699	1.02934	1.08657	0.941745	0.848944	0.698673	0.507269	0.407324	0.401176	0.253636
1.7666	1.57061	1.45677	1.57061	1.82967	2.32633	2.47565	2.63034	2.63034	2.65005	2.77012	2.77012	2.51381	2.16474	1.82967	1.45677	1.25705	1.16991	1.04064	1.04064	0.899754	0.995927	0.879207	0.743638	0.809626	0.889443	0.931135	1.08657	1.13373	1.19442	1.37475	1.49886	1.78225	1.79797	1.62946	1.48475	1.23176	1.00699	0.91014	0.780909	0.819345	0.809626	0.743638	0.681187	0.543882	0.507269	0.500147	0.365601	0.30103	0.211754
1.64437	1.4429	1.45677	1.73556	2.09508	2.36315	2.55232	2.63034	2.65005	2.66985	2.7499	2.77012	2.53302	2.28983	1.99308	1.62946	1.4154	1.30857	1.19442	1.18212	1.08657	0.963191	0.899754	0.734501	0.780909	0.91014	1.02934	1.19442	1.23176	1.23176	1.33481	1.49886	1.82967	1.8617	1.64437	1.4154	1.07497	0.879207	0.743638	0.689894	0.663986	0.582189	0.597992	0.590056	0.529035	0.536425	0.551407	0.465532	0.479181	0.337648
1.54167	1.49886	1.65937	1.87783	2.1472	2.20006	2.28983	2.59116	2.63034	2.68974	2.66985	2.7499	2.59116	2.21785	1.95974	1.70484	1.5561	1.40177	1.29558	1.30857	1.23176	1.12182	0.889443	0.743638	0.780909	0.899754	1.24437	1.36135	1.32165	1.32165	1.4429	1.5852	1.7666	1.5561	1.40177	1.18212	0.91014	0.743638	0.551407	0.605997	0.574391	0.493092	0.529035	0.493092	0.426149	0.452146	0.655491	0.590056	0.507269	0.413536
0	1.57061	1.72016	1.9432	2.20006	2.25368	2.30804	2.53302	2.55232	2.63034	2.77012	2.70971	2.66985	2.27171	1.97637	1.87783	1.62946	1.59987	1.34804	1.54167	1.4154	1.26982	1.08657	0.839004	0.799981	1.00699	1.4154	1.36135	1.4429	1.40177	1.4154	1.47072	1.4429	1.4429	1.34804	1.15777	0.819345	0.582189	0.465532	0.407324	0.458806	0.452146	0.359889	0.311197	0.296034	0.432552	0.566661	0.681187	0.597992	0.536425
0	1.59987	1.7666	2.1472	2.27171	2.41902	2.47565	2.55232	2.53302	2.72976	2.72976	2.7499	2.63034	2.30804	2.06075	1.89405	1.70484	1.51305	1.52732	1.73556	1.7666	1.29558	1.12182	0.839004	0.839004	1.10999	1.61462	1.45677	1.5561	1.45677	1.37475	1.29558	1.18212	1.29558	1.20679	0.889443	0.663986	0.559	0.419811	0.343117	0.348647	0.493092	0.377211	0.276624	0.244828	0.371375	0.521713	0.614072	0.734501	0.536425
0	1.65937	1.82967	2.28983	2.38169	2.49469	2.49469	2.59116	2.66985	2.79043	2.81082	2.66985	2.72976	2.38169	1.99308	1.73556	1.64437	1.42911	1.62946	1.6896	1.79797	1.34804	1.09824	0.780909	0.819345	1.02934	1.5852	1.57061	1.57061	1.45677	1.29558	1.18212	1.09824	1.19442	1.07497	0.829138	0.655491	0.507269	0.371375	0.311197	0.316369	0.419811	0.432552	0.383109	0.337648	0.377211	0.426149	0.465532	0.582189	0.407324
0	1.6896	1.92673	2.41902	2.45669	2.5717	2.53302	2.70971	2.77012	2.7499	2.8313	2.63034	2.70971	2.25368	1.84564	1.62946	1.49886	1.45677	1.59987	1.52732	1.5852	1.29558	1.10999	0.869045	0.780909	1.08657	1.62946	1.7666	1.65937	1.67444	1.52732	1.23176	1.23176	1.33481	1.01813	0.839004	0.707522	0.507269	0.389069	0.326889	0.321599	0.419811	0.348647	0.332239	0.286215	0.227865	0.215703	0.296034	0.365601	0.321599
0	1.73556	2.04371	2.61071	2.61071	2.63034	2.61071	2.77012	2.81082	2.72976	2.77012	2.70971	2.63034	2.06075	1.65937	1.67444	1.4154	1.26982	1.14571	1.24437	1.13373	1.02934	1.04064	0.984939	0.889443	1.08657	1.52732	1.78225	1.73556	1.82967	1.70484	1.36135	1.33481	1.21924	0.974027	0.655491	0.597992	0.521713	0.413536	0.365601	0.365601	0.359889	0.348647	0.343117	0.227865	0.15229	0.161768	0.182004	0.215703	0.232025
0	1.75104	2.09508	2.70971	2.77012	2.68974	2.61071	2.87251	2.85186	2.85186	2.79043	2.66985	2.63034	2.09508	1.73556	1.87783	1.73556	1.28266	0.963191	0.9206	0.9206	0.899754	0.963191	0.984939	0.899754	1.04064	1.36135	1.95974	1.87783	1.79797	1.7666	1.52732	1.34804	1.23176	0.879207	0.622216	0.597992	0.507269	0.413536	0.343117	0.371375	0.365601	0.389069	0.316369	0.219705	0.155403	0.189139	0.215703	0.253636	0.276624
0	0	2.21785	2.77012	2.89324	2.79043	2.72976	2.95595	3.10524	3.10524	2.95595	2.99818	2.77012	2.55232	2.20006	2.04371	1.79797	1.54167	1.20679	0.9206	0.848944	0.858957	0.869045	0.974027	0.889443	0.899754	1.21924	1.89405	1.9432	1.8617	1.79797	1.54167	1.32165	1.21924	0.9206	0.63043	0.529035	0.407324	0.359889	0.306084	0.326889	0.343117	0.348647	0.258122	0.189139	0.171669	0.182004	0.196474	0.271914	0.267261
0	0	2.30804	2.89324	2.95595	2.8313	2.81082	2.99818	3.19242	3.25871	3.3709	3.14866	3.08366	3.01942	2.68974	2.36315	2.21785	1.91035	1.51305	1.24437	1.01813	0.799981	0.91014	0.95243	0.889443	0.839004	1.09824	1.70484	1.87783	1.89405	1.72016	1.5852	1.13373	0.848944	0.647067	0.458806	0.383109	0.286215	0.267261	0.227865	0.262663	0.215703	0.227865	0.253636	0.215703	0.227865	0.249204	0.249204	0.291095	0.271914
0	0	2.45669	2.99818	3.14866	3.01942	2.87251	2.99818	3.25871	3.21443	3.34829	3.30333	3.34829	3.21443	2.95595	2.8313	2.72976	2.63034	2.06075	1.59987	1.33481	1.07497	1.14571	1.20679	0.95243	0.879207	1.01813	1.5852	1.67444	1.73556	1.65937	1.38822	0.963191	0.689894	0.439018	0.343117	0.227865	0.204012	0.215703	0.244828	0.244828	0.227865	0.204012	0.240506	0.262663	0.281391	0.316369	0.311197	0.306084	0.276624
0	0	2.49469	3.21443	3.1705	3.1705	2.99818	2.97702	3.04075	3.25871	3.25871	3.23653	3.28098	3.08366	2.99818	3.06216	3.43924	3.86556	3.01942	2.28983	1.73556	1.49886	1.29558	1.25705	0.984939	0.899754	1.06345	1.49886	1.61462	1.6896	1.54167	1.34804	0.879207	0.500147	0.332239	0.249204	0.211754	0.215703	0.232025	0.258122	0.291095	0.271914	0.249204	0.30103	0.371375	0.332239	0.332239	0.354237	0.332239	0.365601
0	0	2.41902	3.25871	3.28098	3.21443	3.08366	2.93496	2.87251	3.28098	3.14866	3.1705	3.14866	3.1705	2.99818	3.25871	4.01388	4.50416	3.79257	2.77012	2.12974	1.81378	1.5561	1.36135	1.02934	0.995927	1.16991	1.48475	1.59987	1.57061	1.40177	1.23176	0.771482	0.44555	0.249204	0.244828	0.291095	0.236239	0.262663	0.30103	0.348647	0.332239	0.291095	0.343117	0.465532	0.413536	0.439018	0.383109	0.337648	0.332239
0	0	0	3.08366	3.4622	3.34829	3.04075	2.93496	2.70971	2.95595	2.97702	3.1705	3.21443	3.21443	3.10524	3.62527	4.53083	4.58444	4.26802	3.60172	2.99818	2.38169	2.1472	1.34804	0.974027	1.20679	1.37475	1.36135	1.57061	1.4154	1.26982	1.08657	0.716443	0.472324	0.316369	0.281391	0.30103	0.306084	0.316369	0.348647	0.365601	0.395091	0.395091	0.389069	0.566661	0.493092	0.551407	0.536425	0.426149	0.377211
0	0	0	3.1705	3.53157	3.41638	3.08366	2.77012	2.68974	2.79043	2.99818	3.1705	3.21443	3.21443	3.23653	3.84115	4.55759	4.88552	4.47757	4.34595	4.06402	3.1705	2.36315	1.40177	1.40177	1.5561	1.4429	1.38822	1.26982	1.24437	1.19442	1.09824	0.839004	0.566661	0.458806	0.419811	0.343117	0.316369	0.371375	0.395091	0.432552	0.452146	0.507269	0.647067	0.689894	0.647067	0.638713	0.590056	0.543882	0.472324
0	0	0	3.23653	3.60172	3.48524	3.12691	2.8313	2.7499	2.79043	3.08366	3.34829	3.23653	3.30333	3.23653	4.01388	4.85771	5.02587	4.80236	4.74736	4.42466	3.84115	2.85186	1.65937	1.40177	1.5852	1.5561	1.38822	1.29558	1.13373	1.052	1.04064	0.91014	0.614072	0.590056	0.493092	0.458806	0.407324	0.383109	0.432552	0.465532	0.614072	0.716443	0.899754	0.743638	0.582189	0.655491	0.672551	0.672551	0.647067
0	0	0	0	3.62527	3.57825	3.28098	2.93496	2.81082	3.04075	3.3709	3.64891	3.55487	3.48524	3.60172	4.19087	4.88552	5.13972	5.1684	4.9414	4.80236	4.03891	3.1705	2.06075	1.34804	1.54167	1.62946	1.54167	1.36135	1.25705	1.16991	1.052	1.09824	0.790408	0.716443	0.614072	0.605997	0.536425	0.465532	0.551407	0.597992	0.762128	0.869045	0.848944	0.716443	0.638713	0.622216	0.762128	0.752847	0.743638
0	0	0	0	3.48524	3.64891	3.3709	3.08366	2.91406	3.08366	3.4622	3.9641	3.9641	4.08921	3.9641	4.03891	5.08262	5.19717	5.46005	5.51943	4.88552	4.19087	3.25871	2.45669	1.61462	1.30857	1.52732	1.47072	1.38822	1.36135	1.24437	1.10999	1.12182	1.07497	0.899754	0.9206	0.790408	0.734501	0.698673	0.707522	0.799981	0.819345	0.869045	0.869045	0.762128	0.63043	0.689894	0.655491	0.762128	0.809626
0	0	0	0	0	3.67264	3.60172	3.25871	3.19242	3.30333	3.43924	4.03891	4.3721	4.34595	4.3721	4.34595	4.99762	5.25498	5.60916	5.66942	5.28401	4.16532	3.43924	2.91406	2.02675	1.36135	1.45677	1.54167	1.48475	1.49886	1.33481	1.24437	1.16991	1.10999	1.06345	1.09824	1.06345	0.848944	0.889443	0.95243	1.10999	0.963191	1.00699	0.879207	0.848944	0.698673	0.725436	0.780909	0.829138	0.848944
0	0	0	0	0	3.64891	3.50836	3.28098	3.3709	3.55487	3.48524	4.13987	4.42466	4.47757	4.61138	4.66551	4.88552	5.22603	5.51943	5.73003	5.31313	4.13987	3.67264	3.1705	2.3447	1.5561	1.24437	1.49886	1.47072	1.51305	1.26982	1.28266	1.16991	1.26982	1.32165	1.24437	1.14571	1.12182	1.15777	1.07497	1.09824	1.07497	1.10999	0.984939	0.941745	0.899754	0.839004	0.889443	0.839004	0.9206
0	0	0	0	0	0	3.4622	3.32577	3.60172	3.79257	3.9641	3.98895	4.2165	4.45107	4.77481	4.77481	4.82999	5.0542	5.31313	5.51943	5.02587	4.06402	3.84115	3.21443	2.61071	1.8617	1.16991	1.42911	1.45677	1.51305	1.52732	1.52732	1.52732	1.48475	1.37475	1.37475	1.33481	1.09824	1.19442	1.18212	1.18212	1.15777	1.09824	1.08657	1.10999	1.00699	1.02934	0.984939	0.95243	0.963191
0	0	0	0	0	0	3.3709	3.3936	3.67264	4.03891	4.26802	3.91466	4.19087	4.45107	4.6927	4.77481	4.82999	4.77481	4.99762	4.99762	4.80236	3.98895	3.9641	3.55487	2.97702	2.23572	1.6896	1.40177	1.64437	1.72016	1.73556	1.62946	1.57061	1.59987	1.49886	1.52732	1.40177	1.14571	1.09824	1.37475	1.37475	1.29558	1.28266	1.19442	1.19442	1.18212	1.08657	1.06345	1.01813	0.984939
0	0	0	0	0	0	0	3.55487	3.86556	4.2165	4.3721	4.06402	3.98895	4.34595	4.66551	4.6927	4.66551	4.58444	4.99762	5.08262	4.88552	4.29391	3.9641	3.53157	3.19242	2.63034	2.11237	1.82967	1.62946	2.00987	2.02675	1.82967	1.7666	1.64437	1.5852	1.51305	1.32165	1.19442	1.19442	1.42911	1.4429	1.37475	1.37475	1.21924	1.25705	1.28266	1.21924	1.13373	1.01813	0.931135
0	0	0	0	0	0	0	3.50836	3.84115	4.03891	4.13987	3.98895	4.01388	4.19087	4.50416	4.58444	4.71999	4.6927	4.96947	5.13972	4.88552	4.29391	4.03891	3.67264	3.08366	2.66985	2.30804	2.3447	1.91035	1.9432	2.09508	1.99308	1.84564	1.79797	1.61462	1.54167	1.29558	1.18212	1.12182	1.28266	1.49886	1.48475	1.36135	1.24437	1.20679	1.24437	1.24437	1.15777	1.01813	0.762128
0	0	0	0	0	0	0	0	3.86556	3.76841	3.86556	3.81682	4.1145	4.06402	4.29391	4.26802	4.6927	4.85771	5.08262	5.11113	4.99762	4.3721	4.16532	3.81682	3.21443	2.7499	2.25368	2.45669	2.68974	2.04371	2.09508	2.07787	2.02675	2.00987	1.79797	1.57061	1.30857	1.15777	1.09824	1.38822	1.42911	1.42911	1.4154	1.30857	1.23176	1.25705	1.20679	1.16991	0.91014	0.707522
0	0	0	0	0	0	0	0	3.81682	3.84115	3.81682	3.76841	4.13987	3.9641	4.1145	4.26802	4.42466	4.80236	5.0542	5.02587	4.85771	4.42466	4.19087	3.9641	3.30333	2.8313	2.3447	2.59116	2.97702	2.59116	2.07787	2.11237	2.06075	2.02675	1.84564	1.54167	1.28266	1.16991	1.10999	1.33481	1.47072	1.45677	1.42911	1.34804	1.30857	1.19442	1.16991	1.07497	0.869045	0.574391
0	0	0	0	0	0	0	0	0	3.69646	3.79257	3.69646	3.93933	4.16532	3.9641	4.08921	4.3721	4.74736	4.96947	4.85771	4.6384	4.45107	4.1145	3.98895	3.57825	2.97702	2.30804	2.51381	2.93496	3.08366	2.53302	2.21785	2.11237	1.97637	1.91035	1.59987	1.29558	1.25705	1.25705	1.4154	1.42911	1.47072	1.4154	1.33481	1.32165	1.20679	1.09824	0.974027	0.799981	0.574391
0	0	0	0	0	0	0	0	0	3.55487	3.67264	3.67264	3.81682	4.2165	3.98895	3.91466	4.26802	4.6384	4.6927	4.6384	4.58444	4.42466	4.1145	3.93933	3.64891	3.1705	2.55232	2.36315	2.68974	3.21443	3.19242	2.79043	2.21785	2.02675	1.8617	1.5561	1.45677	1.33481	1.40177	1.59987	1.49886	1.47072	1.42911	1.38822	1.28266	1.15777	1.14571	1.00699	0.790408	0.566661
0	0	0	0	0	0	0	0	0	0	3.57825	3.64891	3.74434	4.08921	4.19087	3.86556	4.01388	4.47757	4.47757	4.50416	4.45107	4.3721	4.13987	4.03891	3.72035	3.14866	2.63034	2.51381	2.5717	2.91406	3.30333	3.23653	2.66985	2.28983	1.9432	1.65937	1.54167	1.34804	1.51305	1.65937	1.62946	1.54167	1.42911	1.40177	1.24437	1.15777	1.21924	1.19442	0.809626	0.672551
0	0	0	0	0	0	0	0	0	0	3.3936	3.55487	3.64891	3.89007	4.26802	4.01388	3.79257	4.26802	4.3721	4.6384	4.66551	4.55759	4.2165	4.16532	3.81682	3.30333	2.72976	2.65005	2.68974	2.8313	2.95595	3.43924	3.32577	2.85186	2.45669	1.82967	1.6896	1.57061	1.5852	1.87783	1.78225	1.64437	1.47072	1.29558	1.23176	1.12182	1.20679	1.20679	1.00699	0.743638
0	0	0	0	0	0	0	0	0	0	0	3.43924	3.60172	3.89007	4.13987	4.31988	4.19087	4.31988	4.55759	4.66551	4.55759	4.55759	4.29391	4.2165	3.81682	3.34829	2.72976	2.66985	2.77012	2.85186	3.04075	3.19242	3.50836	3.06216	2.65005	2.21785	1.78225	1.78225	1.64437	1.89405	1.81378	1.64437	1.54167	1.4154	1.23176	1.18212	1.25705	1.38822	1.26982	0.819345
0	0	0	0	0	0	0	0	0	0	0	0	3.69646	3.84115	4.03891	4.34595	4.55759	4.6384	4.6384	4.50416	4.53083	4.3721	4.29391	4.08921	3.72035	3.19242	2.66985	2.81082	2.91406	2.87251	3.01942	3.14866	3.53157	3.3936	2.93496	2.43781	2.12974	1.95974	1.7666	1.82967	1.9432	1.75104	1.64437	1.4429	1.40177	1.36135	1.37475	1.48475	1.29558	1.02934
0	0	0	0	0	0	0	0	0	0	0	0	0	3.89007	4.01388	4.06402	4.47757	4.71999	4.74736	4.34595	4.24221	4.29391	4.03891	3.86556	3.57825	3.10524	2.61071	2.5717	2.7499	2.8313	2.87251	2.97702	3.3709	3.41638	3.21443	2.87251	2.53302	2.11237	1.9432	1.78225	1.97637	1.95974	1.7666	1.61462	1.62946	1.70484	1.75104	1.67444	1.37475	1.19442
0	0	0	0	0	0	0	0	0	0	0	0	0	0	4.1145	4.19087	4.26802	4.58444	4.6927	4.55759	4.26802	4.19087	4.01388	3.89007	3.3709	3.12691	2.53302	2.45669	2.51381	2.65005	2.97702	3.01942	3.1705	3.34829	3.41638	3.21443	2.95595	2.65005	2.00987	1.78225	2.04371	2.09508	1.91035	1.92673	1.99308	2.00987	1.97637	1.75104	1.49886	1.33481
0	0	0	0	0	0	0	0	0	0	0	0	0	0	0	4.16532	4.31988	4.53083	4.61138	4.58444	4.39834	4.26802	4.1145	3.93933	3.91466	3.12691	2.63034	2.38169	2.40032	2.41902	2.72976	3.04075	2.97702	3.10524	3.3936	3.50836	3.34829	2.99818	2.5717	2.09508	2.04371	2.16474	2.16474	2.11237	2.1472	2.18236	1.97637	1.78225	1.6896	1.45677
0	0	0	0	0	0	0	0	0	0	0	0	0	0	0	0	4.06402	4.3721	4.47757	4.58444	4.42466	4.34595	4.13987	3.9641	3.89007	3.21443	2.63034	2.3447	2.45669	2.5717	2.40032	2.7499	2.91406	2.8313	3.3936	3.9641	3.84115	3.55487	3.12691	2.45669	2.12974	2.30804	2.47565	2.30804	2.3447	2.28983	2.04371	2.00987	1.81378	1.5852
0	0	0	0	0	0	0	0	0	0	0	0	0	0	0	0	0	4.19087	4.26802	4.39834	4.42466	4.34595	4.16532	4.03891	4.03891	3.28098	2.68974	2.40032	2.41902	2.55232	2.5717	2.55232	2.5717	2.85186	3.28098	3.93933	4.16532	3.91466	3.60172	2.81082	2.38169	2.41902	2.61071	2.51381	2.47565	2.32633	2.18236	2.07787	1.9432	1.79797
0	0	0	0	0	0	0	0	0	0	0	0	0	0	0	0	0	0	4.03891	4.26802	4.34595	4.39834	4.26802	4.08921	4.13987	3.3936	2.70971	2.32633	2.49469	2.63034	2.59116	2.36315	2.30804	2.53302	2.95595	3.60172	4.29391	4.26802	3.79257	3.3936	2.79043	2.40032	2.81082	2.68974	2.55232	2.36315	2.28983	2.21785	2.12974	1.95974
0	0	0	0	0	0	0	0	0	0	0	0	0	0	0	0	0	0	0	3.89007	4.2165	4.31988	4.19087	4.24221	4.03891	3.3936	2.81082	2.32633	2.53302	2.59116	2.55232	2.20006	2.11237	2.40032	2.68974	3.25871	4.03891	4.13987	3.93933	3.72035	3.23653	2.7499	2.87251	2.95595	2.7499	2.61071	2.43781	2.28983	2.20006	2.06075
0	0	0	0	0	0	0	0	0	0	0	0	0	0	0	0	0	0	0	0	0	3.9641	4.16532	4.1145	3.91466	3.25871	2.68974	2.49469	2.47565	2.40032	2.38169	2.07787	1.81378	2.20006	2.59116	3.06216	3.50836	3.89007	4.16532	4.16532	3.60172	3.04075	2.5717	2.87251	2.72976	2.72976	2.53302	2.45669	2.27171	2.04371
0	0	0	0	0	0	0	0	0	0	0	0	0	0	0	0	0	0	0	0	0	0	3.72035	3.74434	3.57825	3.12691	2.72976	2.53302	2.21785	2.16474	2.04371	1.82967	1.67444	1.89405	2.18236	2.66985	2.95595	3.32577	3.62527	3.89007	4.13987	3.4622	2.53302	2.49469	2.45669	2.53302	2.5717	2.41902	2.25368	2.02675
0	0	0	0	0	0	0	0	0	0	0	0	0	0	0	0	0	0	0	0	0	0	0	3.25871	3.06216	2.97702	2.7499	2.51381	2.27171	2.06075	1.82967	1.59987	1.4429	1.61462	2.00987	2.20006	2.45669	2.65005	2.99818	3.43924	3.86556	3.67264	2.8313	2.16474	2.25368	2.3447	2.45669	2.27171	2.27171	2.07787
0	0	0	0	0	0	0	0	0	0	0	0	0	0	0	0	0	0	0	0	0	0	0	0	2.79043	2.68974	2.7499	2.55232	2.32633	2.12974	2.02675	1.5852	1.37475	1.45677	1.65937	1.8617	2.09508	2.18236	2.47565	2.72976	3.32577	3.43924	3.19242	2.11237	2.23572	2.21785	2.23572	2.20006	2.32633	2.1472
0	0	0	0	0	0	0	0	0	0	0	0	0	0	0	0	0	0	0	0	0	0	0	0	0	2.27171	2.28983	2.51381	2.21785	2.20006	2.1472	1.6896	1.30857	1.21924	1.25705	1.30857	1.51305	1.79797	2.00987	2.16474	2.27171	2.40032	2.49469	2.09508	1.87783	1.84564	1.97637	1.9432	2.16474	1.99308
0	0	0	0	0	0	0	0	0	0	0	0	0	0	0	0	0	0	0	0	0	0	0	0	0	0	0	1.81378	2.06075	2.16474	2.12974	1.84564	1.4429	1.23176	1.26982	1.24437	1.30857	1.42911	1.5561	1.57061	1.5561	1.54167	1.51305	1.51305	1.38822	1.4154	1.51305	1.49886	1.29558	1.21924
0	0	0	0	0	0	0	0	0	0	0	0	0	0	0	0	0	0	0	0	0	0	0	0	0	0	0	0	1.59987	1.8617	2.04371	1.99308	1.52732	1.23176	1.18212	1.24437	1.30857	1.4154	1.45677	1.47072	1.40177	1.30857	1.24437	1.15777	0.995927	1.052	0.995927	0.941745	0.941745	0.889443
0	0	0	0	0	0	0	0	0	0	0	0	0	0	0	0	0	0	0	0	0	0	0	0	0	0	0	0	0	1.37475	1.61462	1.79797	1.5852	1.28266	1.23176	1.24437	1.29558	1.30857	1.33481	1.37475	1.23176	1.23176	1.07497	1.00699	0.790408	0.799981	0.95243	1.01813	1.09824	0.931135
0	0	0	0	0	0	0	0	0	0	0	0	0	0	0	0	0	0	0	0	0	0	0	0	0	0	0	0	0	0	0	1.36135	1.51305	1.28266	1.15777	1.23176	1.23176	1.25705	1.19442	1.20679	1.16991	1.15777	0.984939	0.743638	0.681187	0.790408	0.95243	1.06345	1.07497	0.91014
0	0	0	0	0	0	0	0	0	0	0	0	0	0	0	0	0	0	0	0	0	0	0	0	0	0	0	0	0	0	0	0	0	1.04064	1.052	1.07497	1.09824	1.10999	1.01813	1.052	1.04064	0.869045	0.752847	0.752847	0.689894	0.839004	0.974027	1.052	0.963191	0.931135
0	0	0	0	0	0	0	0	0	0	0	0	0	0	0	0	0	0	0	0	0	0	0	0	0	0	0	0	0	0	0	0	0	0	0	0	0.799981	0.799981	0.734501	0.698673	0.622216	0.486103	0.452146	0.582189	0.734501	0.780909	0.899754	0.984939	0.879207	0.95243
0	0	0	0	0	0	0	0	0	0	0	0	0	0	0	0	0	0	0	0	0	0	0	0	0	0	0	0	0	0	0	0	0	0	0	0	0	0	0	0	0	0	0.452146	0.500147	0.647067	0.672551	0.780909	0.809626	0.869045	0.869045
[truncated: 45 more columns]

## Sheet: Fig 3, heatmap, NSVs
0	0	0	0	0	0	0	0	0	0	0	0	0	0	0	0	0	0	0	0	0	0	0	0	0	0	0	0	0	0	0	0	0	0	0	0	0	0	0	0	0	0	0.493092	0.605997	0.780909	0.995927	1.38822	1.36135	1.52732	1.54167
0	0	0	0	0	0	0	0	0	0	0	0	0	0	0	0	0	0	0	0	0	0	0	0	0	0	0	0	0	0	0	0	0	0	0	0	0	0	0.354237	0.30103	0.371375	0.432552	0.486103	0.647067	0.752847	1.12182	1.18212	1.00699	0.963191	1.15777
0	0	0	0	0	0	0	0	0	0	0	0	0	0	0	0	0	0	0	0	0	0	0	0	0	0	0	0	0	0	0	0	0	0	0	0	0.725436	0.681187	0.321599	0.276624	0.343117	0.426149	0.486103	0.663986	0.879207	1.02934	1.04064	0.780909	0.597992	0.605997
0	0	0	0	0	0	0	0	0	0	0	0	0	0	0	0	0	0	0	0	0	0	0	0	0	0	0	0	0	0	0	0	0	0.689894	0.689894	0.780909	0.689894	0.590056	0.30103	0.286215	0.354237	0.465532	0.582189	0.734501	0.889443	1.01813	0.839004	0.597992	0.536425	0.521713
0	0	0	0	0	0	0	0	0	0	0	0	0	0	0	0	0	0	0	0	0	0	0	0	0	0	0	0	0	0	0	0.716443	0.663986	0.647067	0.707522	0.681187	0.655491	0.479181	0.236239	0.271914	0.332239	0.458806	0.647067	0.707522	0.9206	0.839004	0.63043	0.582189	0.574391	0.551407
0	0	0	0	0	0	0	0	0	0	0	0	0	0	0	0	0	0	0	0	0	0	0	0	0	0	0	0	0	0.858957	0.707522	0.605997	0.479181	0.521713	0.543882	0.536425	0.521713	0.389069	0.258122	0.291095	0.337648	0.472324	0.590056	0.790408	0.963191	1.01813	0.839004	0.689894	0.681187	0.582189
0	0	0	0	0	0	0	0	0	0	0	0	0	0	0	0	0	0	0	0	0	0	0	0	0	0	0	1.10999	0.819345	0.698673	0.582189	0.479181	0.359889	0.332239	0.316369	0.332239	0.296034	0.215703	0.258122	0.267261	0.359889	0.536425	0.716443	0.829138	1.01813	1.14571	0.963191	0.762128	0.614072	0.507269
0	0	0	0	0	0	0	0	0	0	0	0	0	0	0	0	0	0	0	0	0	0	0	0	0	1.30857	1.12182	0.91014	0.655491	0.479181	0.389069	0.30103	0.249204	0.240506	0.207857	0.134568	0.146202	0.192782	0.223759	0.296034	0.419811	0.590056	0.752847	0.879207	1.02934	1.09824	0.95243	0.819345	0.622216	0.465532
0	0	0	0	0	0	0	0	0	0	0	0	0	0	0	0	0	0	0	0	0	0	0	0	1.4429	1.18212	1.052	0.839004	0.566661	0.426149	0.348647	0.262663	0.185547	0.146202	0.123634	0.13741	0.155403	0.200218	0.240506	0.343117	0.486103	0.655491	0.819345	0.963191	1.02934	1.10999	1.00699	0.879207	0.707522	0.566661
0	0	0	0	0	0	0	0	0	0	0	0	0	0	0	0	0	0	0	0	0	0	0	1.57061	1.36135	1.18212	0.984939	0.771482	0.63043	0.472324	0.337648	0.189139	0.140296	0.123634	0.106115	0.15229	0.211754	0.249204	0.306084	0.514457	0.559	0.689894	0.790408	0.984939	0.91014	1.02934	0.984939	0.931135	0.752847	0.63043
0	0	0	0	0	0	0	0	0	0	0	0	0	0	0	0	0	0	0	0	0	0	1.67444	1.54167	1.37475	1.16991	1.052	0.799981	0.582189	0.472324	0.281391	0.196474	0.146202	0.106115	0.121008	0.155403	0.200218	0.281391	0.395091	0.551407	0.638713	0.614072	0.638713	0.752847	0.829138	0.963191	1.00699	0.879207	0.707522	0.493092
0	0	0	0	0	0	0	0	0	0	0	0	0	0	0	0	0	0	0	0	0	1.79797	1.64437	1.51305	1.40177	1.20679	1.06345	0.829138	0.663986	0.44555	0.343117	0.211754	0.13177	0.149223	0.17851	0.196474	0.215703	0.271914	0.389069	0.500147	0.638713	0.597992	0.458806	0.452146	0.439018	0.559	0.681187	0.672551	0.622216	0.407324
0	0	0	0	0	0	0	0	0	0	0	0	0	0	0	0	0	0	0	1.87783	1.87783	1.78225	1.64437	1.64437	1.52732	1.29558	1.09824	0.869045	0.689894	0.536425	0.337648	0.192782	0.182004	0.223759	0.244828	0.219705	0.211754	0.258122	0.365601	0.493092	0.597992	0.500147	0.321599	0.240506	0.16502	0.253636	0.383109	0.383109	0.407324	0.383109
0	0	0	0	0	0	0	0	0	0	0	0	0	0	0	0	0	0	1.91035	1.75104	1.72016	1.67444	1.57061	1.51305	1.45677	1.24437	1.10999	0.931135	0.780909	0.536425	0.291095	0.215703	0.240506	0.286215	0.236239	0.185547	0.211754	0.211754	0.291095	0.401176	0.486103	0.316369	0.232025	0.149223	0.108496	0.149223	0.200218	0.215703	0.249204	0.276624
0	0	0	0	0	0	0	0	0	0	0	0	0	0	0	0	0	1.81378	1.75104	1.72016	1.52732	1.51305	1.42911	1.36135	1.12182	0.995927	0.963191	0.963191	0.790408	0.465532	0.343117	0.306084	0.306084	0.30103	0.271914	0.204012	0.223759	0.223759	0.271914	0.359889	0.321599	0.236239	0.17851	0.171669	0.161768	0.11588	0.192782	0.211754	0.227865	0.271914
0	0	0	0	0	0	0	0	0	0	0	0	0	0	0	0	1.79797	1.67444	1.65937	1.57061	1.40177	1.34804	1.14571	0.984939	0.984939	0.95243	0.974027	0.9206	0.605997	0.452146	0.395091	0.401176	0.326889	0.291095	0.219705	0.171669	0.227865	0.207857	0.276624	0.326889	0.281391	0.244828	0.227865	0.223759	0.219705	0.121008	0.182004	0.182004	0.236239	0.236239
0	0	0	0	0	0	0	0	0	0	0	0	0	0	0	1.70484	1.5852	1.65937	1.5852	1.49886	1.34804	1.08657	0.9206	0.869045	0.91014	0.941745	0.91014	0.780909	0.493092	0.413536	0.377211	0.337648	0.348647	0.262663	0.189139	0.168321	0.189139	0.223759	0.291095	0.343117	0.271914	0.249204	0.219705	0.244828	0.267261	0.146202	0.134568	0.15229	0.175065	0.146202
0	0	0	0	0	0	0	0	0	0	0	0	0	1.4429	1.45677	1.49886	1.49886	1.52732	1.47072	1.29558	1.06345	0.879207	0.829138	0.771482	0.819345	0.829138	0.879207	0.605997	0.479181	0.359889	0.306084	0.271914	0.227865	0.232025	0.196474	0.155403	0.17851	0.249204	0.359889	0.395091	0.343117	0.267261	0.240506	0.232025	0.267261	0.182004	0.126303	0.13177	0.140296	0.0884636
0	0	0	0	0	0	0	0	0	0	0	0	1.29558	1.5852	1.67444	1.67444	1.6896	1.61462	1.5561	1.38822	1.06345	0.790408	0.681187	0.716443	0.869045	0.799981	0.734501	0.493092	0.389069	0.321599	0.291095	0.192782	0.204012	0.211754	0.171669	0.200218	0.249204	0.321599	0.465532	0.458806	0.413536	0.359889	0.276624	0.223759	0.236239	0.196474	0.090538	0.0864257	0.143227	0.0584706
0	0	0	0	0	0	0	0	0	0	0	0	1.49886	1.81378	1.9432	1.91035	1.92673	1.79797	1.67444	1.45677	1.052	0.681187	0.63043	0.63043	0.689894	0.752847	0.655491	0.419811	0.337648	0.30103	0.262663	0.232025	0.185547	0.200218	0.215703	0.262663	0.30103	0.458806	0.597992	0.622216	0.590056	0.493092	0.311197	0.244828	0.232025	0.215703	0.110916	0.082458	0.0992089	0.0679709
0	0	0	0	0	0	0	0	0	0	0	1.45677	1.70484	1.95974	2.16474	2.21785	2.1472	2.06075	1.91035	1.57061	1.08657	0.725436	0.582189	0.590056	0.597992	0.493092	0.536425	0.472324	0.383109	0.311197	0.276624	0.227865	0.189139	0.200218	0.249204	0.291095	0.348647	0.582189	0.63043	0.647067	0.543882	0.465532	0.286215	0.267261	0.219705	0.192782	0.126303	0.082458	0.073151	0.094798
0	0	0	0	0	0	0	0	0	0	1.28266	1.57061	1.89405	2.09508	2.23572	2.38169	2.30804	2.18236	1.9432	1.61462	1.18212	0.762128	0.590056	0.543882	0.479181	0.432552	0.597992	0.597992	0.465532	0.395091	0.377211	0.271914	0.204012	0.207857	0.240506	0.343117	0.514457	0.698673	0.559	0.574391	0.479181	0.401176	0.30103	0.249204	0.227865	0.185547	0.126303	0.0864257	0.113378	0.219705
0	0	0	0	0	0	0	0	0	1.08657	1.32165	1.75104	1.99308	2.16474	2.38169	2.40032	2.47565	2.36315	1.9432	1.61462	1.16991	0.799981	0.500147	0.458806	0.452146	0.536425	0.647067	0.605997	0.486103	0.419811	0.407324	0.326889	0.244828	0.200218	0.258122	0.432552	0.507269	0.426149	0.419811	0.426149	0.432552	0.383109	0.30103	0.281391	0.286215	0.182004	0.101472	0.0969844	0.155403	0.337648
0	0	0	0	0	0	0	0	0.931135	1.02934	1.52732	1.79797	1.95974	2.16474	2.49469	2.55232	2.47565	2.38169	1.97637	1.70484	1.12182	0.829138	0.465532	0.439018	0.486103	0.590056	0.590056	0.559	0.493092	0.439018	0.432552	0.371375	0.276624	0.207857	0.291095	0.359889	0.321599	0.240506	0.276624	0.321599	0.395091	0.377211	0.413536	0.281391	0.171669	0.118423	0.082458	0.0969844	0.258122	0.566661
0	0	0	0	0	0	0	0.829138	0.91014	1.16991	1.64437	1.75104	2.09508	2.32633	2.49469	2.49469	2.49469	2.23572	1.89405	1.49886	1.12182	0.681187	0.507269	0.479181	0.597992	0.566661	0.521713	0.514457	0.432552	0.465532	0.44555	0.432552	0.311197	0.258122	0.271914	0.219705	0.200218	0.126303	0.155403	0.200218	0.249204	0.359889	0.249204	0.175065	0.118423	0.094798	0.0884636	0.143227	0.359889	0.780909
0	0	0	0	0	0	0.829138	0.9206	1.13373	1.4154	1.67444	1.92673	2.00987	2.21785	2.38169	2.30804	2.20006	1.99308	1.70484	1.24437	1.01813	0.605997	0.590056	0.771482	0.780909	0.725436	0.622216	0.559	0.426149	0.479181	0.44555	0.465532	0.383109	0.296034	0.291095	0.244828	0.149223	0.108496	0.0992089	0.146202	0.16502	0.253636	0.16502	0.121008	0.0992089	0.074944	0.110916	0.207857	0.458806	0.899754
0	0	0	0	0	0	0.809626	0.974027	1.38822	1.51305	1.62946	1.87783	2.04371	2.09508	2.23572	2.28983	2.06075	1.82967	1.52732	1.21924	0.780909	0.790408	0.839004	0.9206	0.931135	0.9206	0.829138	0.681187	0.472324	0.472324	0.419811	0.452146	0.426149	0.343117	0.348647	0.281391	0.207857	0.15229	0.0864257	0.090538	0.134568	0.171669	0.13177	0.0926493	0.090538	0.082458	0.126303	0.223759	0.472324	1.10999
0	0	0	0	0	0.848944	0.869045	0.984939	1.38822	1.48475	1.65937	1.78225	1.92673	2.00987	2.06075	2.07787	1.84564	1.67444	1.47072	1.12182	0.984939	1.13373	1.052	1.09824	1.06345	1.01813	0.931135	0.689894	0.507269	0.465532	0.413536	0.401176	0.44555	0.389069	0.439018	0.383109	0.326889	0.16502	0.123634	0.0646793	0.084424	0.143227	0.108496	0.0630809	0.0884636	0.129015	0.211754	0.348647	0.566661	1.28266
0	0	0	0	0	0.858957	0.879207	1.12182	1.4429	1.48475	1.64437	1.62946	1.6896	1.7666	1.84564	1.82967	1.67444	1.57061	1.42911	1.13373	1.30857	1.36135	1.15777	1.16991	1.07497	1.00699	0.91014	0.689894	0.566661	0.493092	0.479181	0.472324	0.432552	0.44555	0.486103	0.44555	0.316369	0.204012	0.126303	0.106115	0.0663092	0.0767708	0.059977	0.059977	0.126303	0.253636	0.465532	0.590056	0.829138	1.07497
0	0	0	0	0.899754	0.858957	0.963191	1.15777	1.4154	1.47072	1.61462	1.73556	1.7666	1.78225	1.75104	1.73556	1.59987	1.47072	1.16991	1.30857	1.40177	1.38822	1.13373	1.15777	1.052	0.95243	0.91014	0.672551	0.566661	0.493092	0.452146	0.486103	0.529035	0.536425	0.559	0.419811	0.316369	0.232025	0.189139	0.155403	0.108496	0.0584706	0.0696648	0.0969844	0.185547	0.407324	0.647067	0.590056	0.941745	1.37475
0	0	0	0.899754	0.9206	0.889443	1.01813	1.21924	1.37475	1.45677	1.5852	1.7666	1.7666	1.78225	1.75104	1.75104	1.62946	1.33481	1.10999	1.21924	1.34804	1.33481	1.16991	1.02934	0.974027	0.9206	0.869045	0.655491	0.551407	0.458806	0.486103	0.507269	0.597992	0.566661	0.514457	0.401176	0.343117	0.296034	0.227865	0.189139	0.185547	0.158562	0.13177	0.196474	0.326889	0.716443	0.771482	0.762128	0.839004	1.01813
0	0	0.899754	0.899754	0.889443	1.00699	0.995927	1.24437	1.32165	1.4429	1.57061	1.70484	1.79797	1.89405	1.8617	1.73556	1.48475	1.4154	1.13373	1.10999	1.24437	1.28266	1.09824	1.00699	0.879207	0.91014	0.809626	0.771482	0.597992	0.521713	0.514457	0.582189	0.574391	0.543882	0.590056	0.493092	0.419811	0.321599	0.258122	0.281391	0.271914	0.286215	0.337648	0.426149	0.543882	0.809626	0.984939	1.06345	0.879207	0.858957
0	0	0.889443	0.889443	0.963191	1.02934	1.01813	1.23176	1.28266	1.49886	1.59987	1.59987	1.73556	1.89405	1.82967	1.62946	1.47072	1.34804	1.09824	1.02934	1.10999	1.23176	1.00699	0.848944	0.771482	0.752847	0.931135	0.984939	0.681187	0.590056	0.551407	0.590056	0.566661	0.529035	0.536425	0.486103	0.439018	0.395091	0.321599	0.426149	0.452146	0.500147	0.590056	0.574391	0.647067	0.889443	0.963191	1.13373	1.052	0.931135
0	0.869045	0.858957	0.931135	1.04064	1.02934	1.02934	1.12182	1.21924	1.47072	1.59987	1.52732	1.73556	1.91035	1.75104	1.5561	1.4154	1.28266	1.08657	1.00699	1.12182	1.04064	0.899754	0.681187	0.590056	0.780909	1.20679	1.20679	0.899754	0.771482	0.605997	0.574391	0.566661	0.566661	0.551407	0.479181	0.458806	0.479181	0.426149	0.479181	0.614072	0.614072	0.743638	0.707522	0.858957	0.889443	1.06345	1.15777	1.18212	1.052
0.809626	0.839004	0.899754	0.931135	0.963191	0.963191	0.984939	1.052	1.19442	1.4429	1.5852	1.61462	1.7666	1.75104	1.67444	1.51305	1.40177	1.23176	1.06345	1.08657	1.06345	0.91014	0.725436	0.559	0.605997	0.974027	1.28266	1.33481	1.12182	0.889443	0.681187	0.605997	0.672551	0.590056	0.566661	0.536425	0.514457	0.521713	0.479181	0.521713	0.566661	0.655491	0.848944	0.984939	1.00699	0.984939	1.08657	1.21924	1.26982	1.07497
0.809626	0.858957	0.9206	0.9206	0.974027	1.00699	0.984939	1.08657	1.30857	1.48475	1.52732	1.52732	1.64437	1.62946	1.5852	1.48475	1.29558	1.14571	1.052	1.06345	1.02934	0.858957	0.605997	0.551407	0.839004	1.12182	1.52732	1.57061	1.28266	1.06345	0.809626	0.672551	0.707522	0.689894	0.622216	0.597992	0.590056	0.543882	0.521713	0.536425	0.574391	0.941745	1.18212	1.26982	1.25705	1.12182	1.12182	1.4154	1.49886	1.26982
0.762128	0.848944	0.941745	0.941745	0.995927	0.995927	0.984939	1.06345	1.14571	1.30857	1.38822	1.45677	1.49886	1.54167	1.4429	1.32165	1.14571	1.052	0.963191	0.984939	0.984939	0.790408	0.559	0.780909	1.02934	1.30857	1.75104	1.7666	1.4429	1.13373	0.839004	0.771482	0.780909	0.790408	0.655491	0.638713	0.614072	0.597992	0.582189	0.707522	0.984939	1.36135	1.48475	1.4429	1.29558	1.37475	1.34804	1.62946	1.72016	1.72016
0.734501	0.780909	0.931135	0.974027	0.995927	1.00699	0.995927	1.00699	1.08657	1.15777	1.14571	1.28266	1.32165	1.4429	1.36135	1.21924	1.00699	0.984939	0.91014	0.974027	0.984939	0.752847	0.681187	0.839004	1.052	1.4154	1.82967	1.73556	1.57061	1.28266	0.974027	0.819345	0.9206	0.809626	0.790408	0.672551	0.672551	0.672551	0.597992	0.819345	1.26982	1.62946	1.6896	1.61462	1.48475	1.59987	1.49886	1.5561	1.72016	1.95974
0.752847	0.799981	0.91014	0.91014	1.02934	0.995927	0.984939	1.01813	0.974027	1.00699	1.06345	1.06345	1.14571	1.29558	1.15777	0.984939	0.879207	0.858957	0.829138	1.04064	0.931135	0.771482	0.809626	0.995927	1.15777	1.52732	1.73556	1.62946	1.5852	1.33481	1.052	0.899754	0.91014	0.95243	0.9206	0.839004	0.858957	0.638713	0.605997	0.869045	1.34804	1.61462	1.70484	1.67444	1.78225	1.67444	1.82967	1.72016	1.73556	1.84564
0.725436	0.799981	0.9206	0.9206	1.01813	1.00699	1.02934	0.984939	0.879207	0.899754	0.963191	0.974027	0.984939	1.04064	0.941745	0.879207	0.799981	0.752847	0.91014	1.07497	0.91014	0.858957	0.931135	1.06345	1.36135	1.75104	1.61462	1.51305	1.4429	1.23176	0.963191	0.879207	0.9206	1.01813	1.02934	0.963191	0.829138	0.698673	0.590056	0.889443	1.23176	1.47072	1.59987	1.91035	1.89405	1.89405	1.92673	1.81378	1.62946	1.75104
0.698673	0.799981	0.95243	0.984939	1.01813	1.052	1.07497	0.963191	0.869045	0.839004	0.848944	0.780909	0.839004	0.839004	0.799981	0.819345	0.743638	0.663986	0.899754	0.995927	0.931135	0.95243	1.10999	1.21924	1.45677	1.81378	1.54167	1.40177	1.4429	1.21924	1.08657	0.95243	1.02934	0.974027	0.858957	0.984939	0.889443	0.829138	0.672551	0.655491	0.974027	1.4429	1.6896	1.81378	1.84564	2.04371	2.12974	1.92673	1.62946	1.67444
0.725436	0.771482	0.95243	0.963191	1.07497	1.08657	1.052	0.941745	0.858957	0.809626	0.689894	0.734501	0.780909	0.716443	0.638713	0.647067	0.672551	0.689894	0.799981	0.879207	0.984939	1.02934	1.20679	1.4154	1.5561	1.5852	1.47072	1.32165	1.32165	1.15777	1.21924	1.06345	0.931135	0.9206	0.995927	0.869045	0.752847	0.743638	0.514457	0.597992	0.941745	1.33481	1.73556	1.9432	1.82967	1.97637	2.09508	1.9432	1.5852	1.4429
0.725436	0.799981	0.889443	0.974027	1.07497	1.13373	0.984939	0.848944	0.809626	0.716443	0.681187	0.734501	0.752847	0.663986	0.559	0.582189	0.566661	0.647067	0.743638	0.848944	0.984939	1.13373	1.20679	1.49886	1.6896	1.5852	1.47072	1.32165	1.25705	1.20679	1.26982	1.16991	1.06345	1.09824	1.01813	0.809626	0.672551	0.551407	0.507269	0.743638	0.931135	1.26982	1.54167	1.95974	2.07787	1.99308	2.07787	1.87783	1.70484	1.49886
0.689894	0.780909	0.91014	1.06345	1.13373	1.06345	0.963191	0.799981	0.689894	0.663986	0.707522	0.725436	0.681187	0.597992	0.521713	0.521713	0.605997	0.689894	0.716443	0.848944	0.995927	1.08657	1.16991	1.54167	1.75104	1.72016	1.48475	1.38822	1.26982	1.23176	1.24437	1.19442	1.24437	1.13373	1.00699	0.734501	0.605997	0.529035	0.681187	0.681187	0.809626	1.10999	1.33481	1.57061	1.7666	2.09508	2.12974	2.09508	1.87783	1.59987
0.707522	0.829138	0.95243	1.09824	1.10999	0.995927	0.819345	0.743638	0.672551	0.663986	0.698673	0.663986	0.614072	0.559	0.514457	0.479181	0.605997	0.681187	0.725436	0.931135	0.984939	1.052	1.32165	1.65937	1.75104	1.92673	1.65937	1.5561	1.4154	1.23176	1.24437	1.21924	1.23176	1.052	0.752847	0.614072	0.582189	0.622216	0.743638	0.536425	0.597992	0.752847	1.02934	1.30857	1.73556	1.81378	2.21785	2.38169	2.06075	1.78225
0.698673	0.848944	1.08657	1.13373	1.04064	0.889443	0.734501	0.663986	0.605997	0.638713	0.647067	0.63043	0.590056	0.551407	0.479181	0.566661	0.63043	0.681187	0.743638	0.899754	0.941745	1.06345	1.25705	1.72016	1.87783	1.9432	1.91035	1.70484	1.54167	1.30857	1.26982	1.21924	1.18212	0.698673	0.543882	0.543882	0.529035	0.752847	0.672551	0.536425	0.543882	0.63043	0.858957	1.14571	1.48475	1.9432	2.3447	2.63034	2.28983	2.20006
0	0.829138	1.00699	0.995927	0.869045	0.716443	0.663986	0.605997	0.63043	0.574391	0.605997	0.559	0.566661	0.536425	0.472324	0.597992	0.638713	0.716443	0.780909	0.869045	0.984939	1.15777	1.42911	1.75104	1.9432	1.99308	2.12974	1.89405	1.70484	1.48475	1.32165	1.16991	0.941745	0.605997	0.514457	0.521713	0.605997	0.63043	0.63043	0.479181	0.551407	0.716443	0.780909	1.01813	1.26982	1.75104	2.25368	2.66985	2.55232	2.91406
0	0.869045	0.848944	0.839004	0.63043	0.529035	0.500147	0.521713	0.605997	0.566661	0.582189	0.559	0.543882	0.521713	0.521713	0.605997	0.716443	0.752847	0.771482	0.829138	1.00699	1.26982	1.54167	1.84564	2.00987	2.1472	2.41902	2.16474	1.89405	1.59987	1.37475	1.18212	0.858957	0.543882	0.44555	0.472324	0.551407	0.514457	0.543882	0.566661	0.614072	0.681187	0.879207	1.10999	1.28266	1.67444	2.12974	2.5717	2.72976	2.8313
0	0.931135	0.889443	0.734501	0.507269	0.465532	0.458806	0.486103	0.529035	0.507269	0.551407	0.574391	0.529035	0.465532	0.551407	0.638713	0.780909	0.819345	0.829138	0.899754	0.974027	1.052	1.38822	1.7666	1.92673	1.9432	2.30804	2.32633	2.18236	1.87783	1.54167	1.09824	0.809626	0.521713	0.389069	0.426149	0.458806	0.439018	0.543882	0.551407	0.597992	0.698673	0.995927	1.26982	1.4429	1.89405	2.30804	2.5717	2.65005	2.45669
0	1.07497	0.963191	0.829138	0.536425	0.458806	0.44555	0.472324	0.44555	0.500147	0.536425	0.536425	0.514457	0.514457	0.597992	0.638713	0.848944	0.869045	0.9206	0.809626	0.829138	0.889443	1.10999	1.5561	1.67444	1.62946	1.9432	2.27171	1.97637	1.70484	1.40177	0.839004	0.622216	0.439018	0.377211	0.348647	0.371375	0.407324	0.543882	0.681187	0.597992	0.647067	0.91014	1.28266	1.64437	1.89405	2.18236	2.49469	2.53302	2.23572
0	1.10999	1.01813	0.771482	0.536425	0.486103	0.465532	0.432552	0.432552	0.465532	0.507269	0.521713	0.507269	0.597992	0.622216	0.743638	0.809626	0.771482	0.762128	0.848944	0.91014	0.879207	1.02934	1.32165	1.30857	1.4154	1.51305	1.75104	1.72016	1.49886	1.24437	0.655491	0.371375	0.337648	0.271914	0.253636	0.236239	0.407324	0.574391	0.829138	0.771482	0.647067	0.707522	1.04064	1.37475	1.7666	2.11237	2.45669	2.40032	2.23572
0	1.13373	1.12182	0.829138	0.566661	0.493092	0.472324	0.44555	0.432552	0.514457	0.507269	0.507269	0.536425	0.597992	0.647067	0.681187	0.771482	0.647067	0.819345	0.790408	0.809626	0.809626	0.963191	0.995927	1.06345	1.09824	1.26982	1.4429	1.40177	1.21924	0.9206	0.419811	0.296034	0.267261	0.189139	0.16502	0.175065	0.432552	0.743638	0.931135	0.91014	0.829138	0.566661	0.869045	1.13373	1.82967	2.32633	2.47565	2.41902	2.1472
0	0	1.18212	0.9206	0.605997	0.493092	0.465532	0.472324	0.472324	0.493092	0.486103	0.507269	0.486103	0.551407	0.605997	0.63043	0.655491	0.63043	0.829138	0.762128	0.790408	0.698673	0.889443	0.869045	0.899754	0.899754	1.01813	1.07497	1.29558	1.06345	0.698673	0.316369	0.236239	0.200218	0.121008	0.108496	0.171669	0.377211	0.771482	1.07497	1.02934	0.899754	0.681187	0.716443	1.13373	1.8617	2.3447	2.66985	2.41902	2.1472
0	0	1.20679	0.931135	0.638713	0.566661	0.597992	0.574391	0.472324	0.507269	0.486103	0.514457	0.514457	0.536425	0.574391	0.647067	0.605997	0.655491	0.681187	0.689894	0.681187	0.743638	0.848944	0.762128	0.689894	0.780909	0.799981	0.9206	0.963191	0.91014	0.597992	0.321599	0.236239	0.161768	0.0992089	0.108496	0.236239	0.559	0.869045	1.08657	1.09824	0.91014	0.809626	0.799981	1.23176	1.78225	2.41902	2.5717	2.43781	2.18236
0	0	1.23176	1.06345	0.899754	0.752847	0.681187	0.622216	0.574391	0.536425	0.536425	0.566661	0.521713	0.500147	0.543882	0.574391	0.582189	0.551407	0.559	0.647067	0.655491	0.597992	0.681187	0.605997	0.566661	0.614072	0.716443	0.848944	0.829138	0.9206	0.597992	0.354237	0.223759	0.171669	0.126303	0.13741	0.343117	0.681187	0.91014	1.14571	1.052	0.95243	0.809626	0.799981	1.30857	1.79797	2.61071	2.51381	2.38169	2.11237
0	0	1.30857	1.24437	1.13373	0.869045	0.725436	0.689894	0.597992	0.638713	0.543882	0.529035	0.543882	0.514457	0.514457	0.521713	0.551407	0.529035	0.566661	0.590056	0.622216	0.507269	0.419811	0.452146	0.439018	0.536425	0.647067	0.672551	0.762128	0.716443	0.590056	0.354237	0.200218	0.215703	0.143227	0.271914	0.472324	0.663986	0.848944	1.01813	1.14571	0.899754	0.771482	0.858957	1.14571	1.72016	2.30804	2.45669	2.40032	2.25368
0	0	1.4154	1.32165	1.24437	0.941745	0.743638	0.752847	0.590056	0.605997	0.574391	0.536425	0.536425	0.507269	0.574391	0.507269	0.458806	0.413536	0.472324	0.500147	0.432552	0.365601	0.276624	0.196474	0.326889	0.389069	0.514457	0.529035	0.605997	0.574391	0.521713	0.365601	0.236239	0.200218	0.236239	0.311197	0.426149	0.605997	0.780909	0.829138	0.931135	0.869045	0.799981	0.941745	1.18212	1.59987	1.95974	2.1472	2.20006	2.06075
0	0	0	1.40177	1.38822	1.04064	0.889443	0.689894	0.614072	0.622216	0.559	0.536425	0.521713	0.514457	0.521713	0.44555	0.377211	0.348647	0.426149	0.371375	0.271914	0.227865	0.168321	0.13177	0.182004	0.262663	0.343117	0.493092	0.543882	0.500147	0.439018	0.401176	0.219705	0.17851	0.215703	0.267261	0.383109	0.536425	0.638713	0.780909	0.858957	0.762128	0.799981	0.899754	1.04064	1.33481	1.57061	1.81378	1.87783	1.84564
0	0	0	1.48475	1.42911	1.29558	0.9206	0.725436	0.622216	0.655491	0.582189	0.486103	0.500147	0.486103	0.479181	0.401176	0.30103	0.326889	0.359889	0.286215	0.171669	0.106115	0.0713914	0.0679709	0.0805274	0.129015	0.207857	0.332239	0.413536	0.465532	0.413536	0.286215	0.168321	0.129015	0.182004	0.258122	0.348647	0.507269	0.574391	0.655491	0.689894	0.848944	0.974027	1.06345	1.30857	1.29558	1.42911	1.87783	2.02675	2.00987
0	0	0	1.51305	1.4429	1.33481	0.879207	0.63043	0.63043	0.638713	0.597992	0.452146	0.458806	0.486103	0.479181	0.439018	0.359889	0.343117	0.321599	0.236239	0.126303	0.0696648	0.0371233	0.0403457	0.0527403	0.090538	0.16502	0.258122	0.281391	0.267261	0.262663	0.286215	0.113378	0.094798	0.146202	0.258122	0.371375	0.479181	0.551407	0.597992	0.809626	0.899754	1.04064	1.25705	1.57061	1.54167	1.70484	1.8617	2.16474	2.32633
0	0	0	0	1.32165	1.19442	0.848944	0.716443	0.663986	0.622216	0.597992	0.472324	0.458806	0.439018	0.486103	0.44555	0.432552	0.395091	0.281391	0.204012	0.118423	0.0555472	0.0403457	0.0278514	0.0360966	0.073151	0.15229	0.240506	0.262663	0.207857	0.185547	0.182004	0.113378	0.0713914	0.126303	0.244828	0.371375	0.493092	0.582189	0.689894	0.848944	0.941745	1.13373	1.37475	1.64437	1.72016	1.97637	2.1472	2.23572	2.27171
0	0	0	0	1.18212	0.995927	0.995927	0.707522	0.689894	0.551407	0.551407	0.486103	0.439018	0.419811	0.465532	0.493092	0.458806	0.413536	0.276624	0.161768	0.108496	0.059977	0.0392475	0.0286833	0.0212178	0.0767708	0.113378	0.204012	0.192782	0.17851	0.15229	0.118423	0.106115	0.082458	0.146202	0.244828	0.354237	0.559	0.597992	0.799981	0.95243	1.02934	1.25705	1.45677	1.89405	1.91035	2.23572	2.43781	2.43781	2.21785
0	0	0	0	0	0.829138	0.869045	0.752847	0.638713	0.529035	0.514457	0.486103	0.472324	0.458806	0.500147	0.536425	0.472324	0.44555	0.306084	0.168321	0.11588	0.074944	0.0487416	0.0295355	0.0304082	0.0541294	0.108496	0.129015	0.161768	0.16502	0.121008	0.0713914	0.0615136	0.0992089	0.123634	0.215703	0.465532	0.698673	0.707522	0.984939	0.889443	1.13373	1.13373	1.38822	1.64437	1.81378	2.40032	2.65005	2.55232	2.21785
0	0	0	0	0	0.762128	0.790408	0.698673	0.597992	0.543882	0.507269	0.551407	0.582189	0.543882	0.493092	0.529035	0.529035	0.458806	0.311197	0.175065	0.110916	0.0767708	0.0513796	0.0381735	0.0360966	0.0527403	0.0679709	0.106115	0.13177	0.134568	0.090538	0.0786318	0.103774	0.207857	0.207857	0.377211	0.590056	0.771482	0.858957	0.790408	0.858957	0.91014	0.984939	1.10999	1.16991	1.40177	2.61071	2.63034	2.51381	2.23572
0	0	0	0	0	0	0.734501	0.663986	0.597992	0.590056	0.590056	0.698673	0.672551	0.582189	0.574391	0.559	0.521713	0.479181	0.311197	0.182004	0.113378	0.082458	0.0584706	0.0462125	0.0474636	0.059977	0.059977	0.0767708	0.110916	0.126303	0.168321	0.211754	0.291095	0.426149	0.493092	0.543882	0.638713	0.672551	0.698673	0.698673	0.689894	0.707522	0.716443	0.762128	0.858957	1.09824	2.1472	2.41902	2.41902	2.32633
0	0	0	0	0	0	0.622216	0.655491	0.582189	0.63043	0.707522	0.799981	0.698673	0.638713	0.574391	0.574391	0.559	0.507269	0.354237	0.196474	0.146202	0.103774	0.0713914	0.0713914	0.0584706	0.0663092	0.0630809	0.073151	0.0992089	0.143227	0.204012	0.359889	0.521713	0.689894	0.707522	0.780909	0.809626	0.790408	0.655491	0.63043	0.707522	0.655491	0.638713	0.681187	0.698673	0.984939	1.84564	2.28983	2.41902	2.49469
0	0	0	0	0	0	0	0.614072	0.514457	0.663986	0.681187	0.734501	0.780909	0.734501	0.672551	0.582189	0.582189	0.597992	0.452146	0.271914	0.182004	0.168321	0.108496	0.103774	0.094798	0.0805274	0.082458	0.074944	0.113378	0.155403	0.204012	0.465532	0.663986	0.799981	0.858957	1.052	1.052	0.984939	0.771482	1.01813	0.771482	0.725436	0.638713	0.622216	0.63043	0.984939	1.61462	2.25368	2.47565	2.63034
0	0	0	0	0	0	0	0.574391	0.507269	0.551407	0.622216	0.725436	0.707522	0.941745	0.752847	0.663986	0.63043	0.672551	0.597992	0.401176	0.267261	0.219705	0.175065	0.192782	0.168321	0.140296	0.118423	0.0926493	0.143227	0.200218	0.236239	0.529035	0.734501	0.889443	1.00699	1.15777	1.16991	1.18212	1.12182	1.29558	0.931135	0.672551	0.638713	0.647067	0.743638	1.06345	1.70484	2.16474	2.43781	2.53302
0	0	0	0	0	0	0	0	0.493092	0.472324	0.597992	0.689894	0.734501	0.829138	0.889443	0.752847	0.743638	0.762128	0.707522	0.536425	0.365601	0.326889	0.311197	0.296034	0.286215	0.240506	0.211754	0.15229	0.182004	0.316369	0.389069	0.543882	0.762128	0.9206	1.10999	1.20679	1.40177	1.19442	1.23176	1.29558	1.06345	0.762128	0.638713	0.743638	1.02934	1.61462	2.21785	2.47565	2.43781	2.70971
0	0	0	0	0	0	0	0	0.507269	0.465532	0.551407	0.63043	0.707522	0.839004	0.879207	0.941745	0.839004	0.819345	0.743638	0.529035	0.432552	0.389069	0.354237	0.371375	0.407324	0.332239	0.281391	0.204012	0.182004	0.30103	0.419811	0.681187	0.858957	0.984939	0.984939	1.04064	1.24437	1.26982	1.34804	1.40177	1.12182	0.889443	0.771482	1.02934	1.38822	1.8617	2.51381	2.77012	2.7499	2.81082
0	0	0	0	0	0	0	0	0	0.426149	0.559	0.614072	0.655491	0.780909	0.879207	0.91014	0.869045	0.91014	0.698673	0.590056	0.458806	0.432552	0.426149	0.426149	0.472324	0.407324	0.359889	0.343117	0.286215	0.383109	0.536425	0.681187	0.839004	0.889443	0.819345	0.839004	1.25705	1.61462	1.67444	1.51305	1.26982	1.07497	1.18212	1.33481	1.54167	1.9432	2.91406	3.06216	2.89324	2.91406
0	0	0	0	0	0	0	0	0	0.432552	0.529035	0.605997	0.689894	0.725436	0.858957	0.869045	0.869045	0.879207	0.743638	0.605997	0.507269	0.432552	0.493092	0.507269	0.543882	0.551407	0.493092	0.458806	0.458806	0.407324	0.605997	0.689894	0.725436	0.771482	0.762128	0.889443	1.37475	2.07787	2.21785	2.1472	1.65937	1.20679	1.38822	1.54167	1.6896	2.04371	2.89324	3.41638	3.34829	3.06216
0	0	0	0	0	0	0	0	0	0	0.521713	0.614072	0.716443	0.707522	0.780909	0.819345	0.869045	0.839004	0.725436	0.590056	0.536425	0.458806	0.521713	0.582189	0.663986	0.734501	0.707522	0.605997	0.605997	0.590056	0.597992	0.663986	0.622216	0.716443	0.799981	0.974027	1.67444	2.3447	2.45669	2.49469	2.00987	1.59987	1.5852	1.73556	2.06075	2.43781	2.8313	3.32577	3.32577	3.06216
0	0	0	0	0	0	0	0	0	0	0.529035	0.590056	0.663986	0.734501	0.725436	0.799981	0.858957	0.858957	0.799981	0.762128	0.647067	0.582189	0.63043	0.672551	0.743638	0.889443	0.858957	0.819345	0.734501	0.681187	0.707522	0.551407	0.566661	0.716443	0.809626	1.14571	1.97637	2.38169	2.59116	2.66985	2.65005	2.02675	1.7666	2.09508	2.25368	2.55232	2.87251	3.19242	2.93496	2.97702
0	0	0	0	0	0	0	0	0	0	0	0.597992	0.605997	0.698673	0.734501	0.790408	0.889443	0.963191	0.9206	0.91014	0.771482	0.655491	0.707522	0.752847	0.848944	0.889443	0.941745	1.10999	1.00699	0.809626	0.725436	0.614072	0.590056	0.63043	0.829138	1.37475	1.99308	2.28983	2.61071	2.81082	2.89324	2.38169	2.12974	2.11237	2.41902	2.53302	2.91406	3.01942	2.85186	2.91406
0	0	0	0	0	0	0	0	0	0	0	0	0.590056	0.663986	0.698673	0.743638	0.839004	0.858957	0.858957	0.889443	0.858957	0.752847	0.734501	0.858957	0.899754	0.9206	0.963191	1.10999	1.16991	0.91014	0.819345	0.647067	0.63043	0.622216	0.799981	1.30857	2.02675	2.23572	2.28983	2.61071	2.63034	2.30804	2.21785	2.16474	2.36315	2.55232	2.8313	2.79043	2.8313	2.77012
0	0	0	0	0	0	0	0	0	0	0	0	0	0.597992	0.663986	0.725436	0.771482	0.869045	0.743638	0.931135	1.02934	0.869045	0.780909	0.809626	0.879207	0.9206	0.963191	1.07497	1.10999	0.974027	0.829138	0.716443	0.663986	0.663986	1.00699	1.29558	1.95974	2.11237	2.02675	2.1472	2.27171	1.9432	1.97637	1.99308	2.27171	2.45669	2.81082	2.79043	2.87251	2.89324
0	0	0	0	0	0	0	0	0	0	0	0	0	0	0.655491	0.681187	0.734501	0.839004	0.762128	0.809626	0.931135	1.08657	0.974027	0.91014	0.95243	0.9206	0.931135	0.9206	1.00699	1.08657	0.899754	0.752847	0.655491	0.716443	1.10999	1.37475	1.64437	1.67444	1.75104	1.75104	1.81378	1.61462	1.82967	1.8617	2.18236	2.36315	2.51381	2.77012	2.91406	2.93496
0	0	0	0	0	0	0	0	0	0	0	0	0	0	0	0.689894	0.725436	0.762128	0.889443	0.734501	0.799981	0.963191	1.052	0.995927	0.931135	0.963191	0.819345	0.889443	0.899754	0.9206	1.01813	0.780909	0.829138	0.799981	1.14571	1.4429	1.5852	1.52732	1.49886	1.4429	1.36135	1.28266	1.61462	1.84564	1.99308	2.04371	2.27171	2.63034	3.01942	3.01942
0	0	0	0	0	0	0	0	0	0	0	0	0	0	0	0	0.707522	0.790408	0.889443	0.819345	0.734501	0.9206	1.04064	0.9206	0.879207	0.899754	0.889443	0.9206	0.9206	0.9206	0.899754	0.984939	0.889443	0.91014	1.16991	1.37475	1.57061	1.48475	1.45677	1.29558	1.01813	1.32165	1.54167	1.72016	1.91035	2.04371	2.21785	2.49469	2.87251	2.85186
0	0	0	0	0	0	0	0	0	0	0	0	0	0	0	0	0	0.725436	0.848944	0.9206	0.790408	0.858957	0.9206	0.848944	0.839004	0.819345	0.829138	0.879207	0.9206	0.931135	0.95243	0.899754	0.931135	0.819345	1.00699	1.54167	1.59987	1.5561	1.37475	1.10999	0.995927	1.00699	1.40177	1.5852	1.73556	1.95974	2.09508	2.3447	2.59116	2.66985
0	0	0	0	0	0	0	0	0	0	0	0	0	0	0	0	0	0	0.752847	0.858957	0.931135	0.799981	0.869045	0.879207	0.790408	0.799981	0.829138	0.780909	0.790408	0.839004	0.819345	0.819345	0.848944	0.689894	0.780909	1.33481	1.42911	1.36135	1.34804	1.10999	0.809626	0.698673	0.963191	1.4154	1.5561	1.7666	1.92673	2.04371	2.25368	2.43781
0	0	0	0	0	0	0	0	0	0	0	0	0	0	0	0	0	0	0	0.725436	0.743638	0.819345	0.839004	0.858957	0.771482	0.780909	0.780909	0.752847	0.734501	0.689894	0.752847	0.780909	0.799981	0.63043	0.689894	1.08657	1.28266	1.18212	1.052	0.899754	0.752847	0.551407	0.707522	1.19442	1.5561	1.59987	1.49886	1.73556	2.00987	2.09508
0	0	0	0	0	0	0	0	0	0	0	0	0	0	0	0	0	0	0	0	0	0.725436	0.780909	0.809626	0.780909	0.762128	0.790408	0.734501	0.707522	0.752847	0.622216	0.582189	0.590056	0.493092	0.655491	1.04064	1.23176	1.16991	1.12182	0.829138	0.707522	0.529035	0.44555	0.858957	1.21924	1.40177	1.26982	1.29558	1.5852	1.62946
0	0	0	0	0	0	0	0	0	0	0	0	0	0	0	0	0	0	0	0	0	0	0.780909	0.734501	0.799981	0.819345	0.780909	0.752847	0.725436	0.672551	0.647067	0.514457	0.426149	0.383109	0.529035	0.743638	0.931135	1.24437	1.26982	1.13373	0.780909	0.536425	0.401176	0.500147	0.725436	0.931135	0.995927	0.963191	0.995927	0.963191
0	0	0	0	0	0	0	0	0	0	0	0	0	0	0	0	0	0	0	0	0	0	0	0.743638	0.829138	0.819345	0.799981	0.799981	0.809626	0.698673	0.655491	0.543882	0.413536	0.389069	0.479181	0.521713	0.622216	0.963191	1.15777	1.20679	1.10999	0.655491	0.458806	0.371375	0.63043	0.780909	0.780909	0.771482	0.809626	0.809626
0	0	0	0	0	0	0	0	0	0	0	0	0	0	0	0	0	0	0	0	0	0	0	0	0.9206	0.95243	0.9206	0.790408	0.790408	0.698673	0.614072	0.566661	0.479181	0.348647	0.413536	0.479181	0.507269	0.551407	0.829138	0.941745	1.01813	0.858957	0.536425	0.337648	0.507269	0.597992	0.647067	0.622216	0.698673	0.716443
0	0	0	0	0	0	0	0	0	0	0	0	0	0	0	0	0	0	0	0	0	0	0	0	0	1.08657	1.00699	0.974027	0.780909	0.716443	0.543882	0.521713	0.472324	0.371375	0.439018	0.472324	0.486103	0.543882	0.529035	0.551407	0.716443	0.672551	0.672551	0.486103	0.407324	0.486103	0.452146	0.458806	0.536425	0.574391
0	0	0	0	0	0	0	0	0	0	0	0	0	0	0	0	0	0	0	0	0	0	0	0	0	0	0	0.839004	0.752847	0.689894	0.566661	0.529035	0.465532	0.359889	0.377211	0.472324	0.507269	0.551407	0.452146	0.458806	0.426149	0.439018	0.507269	0.472324	0.332239	0.365601	0.389069	0.337648	0.401176	0.432552
0	0	0	0	0	0	0	0	0	0	0	0	0	0	0	0	0	0	0	0	0	0	0	0	0	0	0	0	0.663986	0.663986	0.536425	0.472324	0.407324	0.316369	0.296034	0.377211	0.465532	0.472324	0.479181	0.472324	0.432552	0.321599	0.383109	0.389069	0.348647	0.354237	0.401176	0.343117	0.306084	0.332239
0	0	0	0	0	0	0	0	0	0	0	0	0	0	0	0	0	0	0	0	0	0	0	0	0	0	0	0	0	0.559	0.551407	0.439018	0.371375	0.281391	0.271914	0.306084	0.383109	0.401176	0.413536	0.401176	0.371375	0.30103	0.354237	0.395091	0.395091	0.311197	0.365601	0.401176	0.371375	0.413536
0	0	0	0	0	0	0	0	0	0	0	0	0	0	0	0	0	0	0	0	0	0	0	0	0	0	0	0	0	0	0	0.439018	0.348647	0.271914	0.249204	0.240506	0.291095	0.343117	0.316369	0.316369	0.332239	0.359889	0.479181	0.543882	0.472324	0.395091	0.354237	0.377211	0.401176	0.458806
0	0	0	0	0	0	0	0	0	0	0	0	0	0	0	0	0	0	0	0	0	0	0	0	0	0	0	0	0	0	0	0	0	0.200218	0.185547	0.207857	0.240506	0.236239	0.276624	0.354237	0.407324	0.432552	0.582189	0.590056	0.514457	0.493092	0.419811	0.395091	0.401176	0.383109
0	0	0	0	0	0	0	0	0	0	0	0	0	0	0	0	0	0	0	0	0	0	0	0	0	0	0	0	0	0	0	0	0	0	0	0	0.253636	0.30103	0.389069	0.426149	0.452146	0.521713	0.698673	0.681187	0.574391	0.543882	0.486103	0.419811	0.465532	0.458806
0	0	0	0	0	0	0	0	0	0	0	0	0	0	0	0	0	0	0	0	0	0	0	0	0	0	0	0	0	0	0	0	0	0	0	0	0	0	0	0	0	0	0.752847	0.716443	0.698673	0.605997	0.559	0.500147	0.500147	0.419811
[truncated: 45 more columns]

## Sheet: Fig 3, heatmap, NSVo
0	0	0	0	0	0	0	0	0	0	0	0	0	0	0	0	0	0	0	0	0	0	0	0	0	0	0	0	0	0	0	0	0	0	0	0	0	0	0	0	0	0	2.40032	2.63034	2.66985	2.5717	2.55232	2.25368	2.32633	2.38169
0	0	0	0	0	0	0	0	0	0	0	0	0	0	0	0	0	0	0	0	0	0	0	0	0	0	0	0	0	0	0	0	0	0	0	0	0	0	2.5717	2.43781	2.3447	2.28983	2.30804	2.25368	2.53302	2.43781	2.30804	2.25368	2.12974	1.99308
0	0	0	0	0	0	0	0	0	0	0	0	0	0	0	0	0	0	0	0	0	0	0	0	0	0	0	0	0	0	0	0	0	0	0	0	2.72976	2.55232	2.49469	2.45669	2.21785	2.07787	2.04371	2.07787	2.16474	2.28983	2.23572	1.97637	1.78225	1.5852
0	0	0	0	0	0	0	0	0	0	0	0	0	0	0	0	0	0	0	0	0	0	0	0	0	0	0	0	0	0	0	0	0	2.30804	2.53302	2.49469	2.41902	2.43781	2.30804	2.3447	2.16474	1.97637	1.78225	1.79797	1.89405	2.12974	1.87783	1.64437	1.38822	1.23176
0	0	0	0	0	0	0	0	0	0	0	0	0	0	0	0	0	0	0	0	0	0	0	0	0	0	0	0	0	0	0	1.8617	1.82967	1.92673	2.07787	2.11237	2.12974	2.12974	2.07787	2.09508	2.12974	1.9432	1.82967	1.73556	1.6896	1.5852	1.48475	1.38822	1.29558	1.00699
0	0	0	0	0	0	0	0	0	0	0	0	0	0	0	0	0	0	0	0	0	0	0	0	0	0	0	0	0	1.75104	2.11237	1.99308	1.91035	1.78225	1.78225	1.79797	1.91035	1.89405	1.82967	1.91035	1.8617	1.82967	1.82967	1.73556	1.5561	1.4429	1.4429	1.40177	1.32165	1.12182
0	0	0	0	0	0	0	0	0	0	0	0	0	0	0	0	0	0	0	0	0	0	0	0	0	0	0	1.42911	1.5852	1.89405	2.23572	2.18236	2.00987	1.87783	1.84564	1.70484	1.73556	1.67444	1.62946	1.79797	1.84564	1.92673	1.87783	1.75104	1.72016	1.59987	1.51305	1.48475	1.23176	1.16991
0	0	0	0	0	0	0	0	0	0	0	0	0	0	0	0	0	0	0	0	0	0	0	0	0	1.42911	1.61462	1.75104	1.89405	2.20006	2.23572	2.18236	2.21785	1.97637	1.7666	1.65937	1.64437	1.59987	1.59987	1.67444	1.7666	1.84564	1.89405	1.73556	1.67444	1.61462	1.49886	1.28266	1.29558	1.18212
0	0	0	0	0	0	0	0	0	0	0	0	0	0	0	0	0	0	0	0	0	0	0	0	1.75104	1.89405	1.8617	1.99308	2.18236	2.25368	2.20006	2.07787	2.00987	2.06075	1.95974	1.73556	1.59987	1.57061	1.59987	1.59987	1.5852	1.7666	1.79797	1.6896	1.6896	1.51305	1.24437	1.10999	1.21924	1.26982
0	0	0	0	0	0	0	0	0	0	0	0	0	0	0	0	0	0	0	0	0	0	0	2.27171	2.68974	2.47565	2.41902	2.5717	2.49469	2.36315	2.20006	1.91035	1.92673	2.16474	2.04371	1.75104	1.5561	1.5561	1.5561	1.62946	1.61462	1.64437	1.51305	1.45677	1.33481	1.19442	1.01813	1.02934	1.06345	1.25705
0	0	0	0	0	0	0	0	0	0	0	0	0	0	0	0	0	0	0	0	0	0	2.25368	2.68974	2.91406	2.79043	2.81082	2.81082	2.66985	2.32633	2.1472	2.00987	2.16474	2.1472	2.06075	1.64437	1.48475	1.49886	1.54167	1.48475	1.57061	1.64437	1.47072	1.38822	1.36135	1.34804	1.23176	1.26982	1.36135	1.5561
0	0	0	0	0	0	0	0	0	0	0	0	0	0	0	0	0	0	0	0	0	2.30804	2.59116	3.04075	2.99818	3.08366	2.97702	2.79043	2.66985	2.43781	2.38169	2.27171	2.3447	2.23572	2.09508	1.6896	1.49886	1.5852	1.4154	1.47072	1.4154	1.49886	1.51305	1.54167	1.37475	1.30857	1.51305	1.4429	1.5561	1.73556
0	0	0	0	0	0	0	0	0	0	0	0	0	0	0	0	0	0	0	1.81378	2.25368	2.55232	3.01942	3.14866	3.10524	3.25871	2.93496	2.95595	2.87251	2.68974	2.63034	2.41902	2.41902	2.30804	2.20006	1.78225	1.47072	1.36135	1.33481	1.45677	1.4429	1.45677	1.49886	1.62946	1.4429	1.48475	1.5561	1.54167	1.5852	1.91035
0	0	0	0	0	0	0	0	0	0	0	0	0	0	0	0	0	0	2.11237	2.06075	2.16474	2.45669	3.08366	3.08366	3.12691	3.10524	3.06216	3.12691	3.12691	3.04075	2.70971	2.5717	2.47565	2.53302	2.30804	1.84564	1.5561	1.33481	1.33481	1.4154	1.42911	1.4429	1.49886	1.52732	1.40177	1.52732	1.72016	1.6896	1.61462	1.79797
0	0	0	0	0	0	0	0	0	0	0	0	0	0	0	0	0	2.21785	2.20006	2.07787	2.09508	2.32633	2.68974	2.8313	2.7499	2.7499	3.23653	3.30333	3.30333	3.12691	2.91406	2.61071	2.59116	2.55232	2.41902	1.97637	1.65937	1.48475	1.29558	1.36135	1.29558	1.36135	1.37475	1.38822	1.34804	1.51305	1.62946	1.7666	1.72016	1.84564
0	0	0	0	0	0	0	0	0	0	0	0	0	0	0	0	2.43781	2.38169	2.27171	2.21785	1.95974	2.1472	2.55232	2.49469	2.70971	2.89324	3.08366	3.21443	3.21443	3.1705	2.93496	2.8313	2.79043	2.66985	2.55232	2.20006	1.78225	1.59987	1.40177	1.21924	1.24437	1.26982	1.4429	1.40177	1.34804	1.49886	1.72016	1.7666	1.70484	1.8617
0	0	0	0	0	0	0	0	0	0	0	0	0	0	0	2.36315	2.45669	2.36315	2.28983	2.09508	1.99308	1.95974	2.12974	2.43781	2.68974	2.95595	3.12691	3.23653	3.19242	3.01942	2.8313	2.7499	2.70971	2.79043	2.59116	2.21785	1.7666	1.64437	1.36135	1.29558	1.29558	1.29558	1.34804	1.23176	1.21924	1.5561	1.75104	1.89405	1.82967	2.00987
0	0	0	0	0	0	0	0	0	0	0	0	0	2.30804	2.28983	2.30804	2.30804	2.28983	2.18236	2.11237	1.87783	1.72016	2.09508	2.5717	2.77012	3.01942	3.25871	3.19242	3.10524	2.99818	2.61071	2.38169	2.47565	2.61071	2.51381	2.32633	1.8617	1.59987	1.32165	1.30857	1.34804	1.30857	1.29558	1.08657	1.18212	1.5561	1.72016	1.84564	1.92673	1.87783
0	0	0	0	0	0	0	0	0	0	0	0	2.30804	2.30804	2.28983	2.28983	2.28983	2.25368	2.02675	2.00987	1.62946	1.79797	2.21785	2.59116	2.8313	2.91406	3.25871	3.21443	3.04075	2.77012	2.27171	2.02675	1.89405	2.02675	2.18236	2.32633	2.02675	1.62946	1.28266	1.25705	1.29558	1.21924	1.23176	1.15777	1.24437	1.5561	1.75104	1.79797	1.91035	1.97637
0	0	0	0	0	0	0	0	0	0	0	0	2.28983	2.3447	2.1472	2.16474	2.16474	2.00987	1.87783	1.72016	1.64437	1.92673	2.18236	2.81082	2.8313	2.95595	3.19242	3.06216	2.93496	2.43781	1.9432	1.5852	1.67444	1.82967	2.11237	2.00987	1.87783	1.45677	1.20679	1.37475	1.4154	1.32165	1.15777	1.15777	1.33481	1.5561	1.7666	1.67444	1.87783	1.89405
0	0	0	0	0	0	0	0	0	0	0	2.25368	2.27171	2.12974	1.97637	1.87783	1.78225	1.67444	1.5852	1.70484	1.92673	2.09508	2.16474	2.49469	2.77012	2.97702	3.1705	3.04075	2.66985	2.12974	1.6896	1.54167	1.67444	1.87783	1.95974	1.7666	1.59987	1.52732	1.38822	1.38822	1.38822	1.15777	1.19442	1.19442	1.42911	1.73556	1.75104	1.67444	1.78225	1.89405
0	0	0	0	0	0	0	0	0	0	1.9432	2.04371	2.07787	2.06075	1.84564	1.64437	1.5561	1.4154	1.5852	1.81378	1.92673	2.04371	2.07787	2.40032	2.7499	3.01942	3.34829	2.99818	2.59116	2.20006	1.67444	1.48475	1.52732	1.84564	1.78225	1.65937	1.59987	1.47072	1.47072	1.21924	1.12182	0.995927	1.01813	1.08657	1.34804	1.65937	1.62946	1.81378	1.78225	1.7666
0	0	0	0	0	0	0	0	0	1.8617	1.79797	1.8617	1.95974	1.87783	1.72016	1.52732	1.24437	1.38822	1.59987	1.6896	1.84564	1.97637	2.04371	2.36315	2.66985	3.01942	3.28098	2.85186	2.70971	2.30804	1.78225	1.49886	1.62946	1.72016	1.64437	1.59987	1.51305	1.45677	1.40177	1.07497	0.848944	0.809626	0.858957	0.995927	1.26982	1.54167	1.81378	1.95974	1.73556	1.89405
0	0	0	0	0	0	0	0	1.73556	1.79797	1.91035	1.87783	1.9432	1.79797	1.61462	1.30857	1.18212	1.34804	1.54167	1.59987	1.8617	1.89405	1.99308	2.16474	2.25368	2.59116	2.72976	2.72976	2.45669	2.5717	1.97637	1.7666	1.75104	1.51305	1.61462	1.54167	1.49886	1.47072	1.40177	1.02934	0.707522	0.590056	0.681187	0.829138	1.08657	1.54167	1.78225	2.02675	1.8617	1.78225
0	0	0	0	0	0	0	1.70484	1.6896	1.75104	1.75104	1.75104	1.67444	1.52732	1.30857	1.28266	1.24437	1.29558	1.54167	1.67444	1.72016	1.79797	1.97637	2.07787	2.25368	2.3447	2.70971	2.63034	2.55232	2.59116	2.21785	1.89405	1.79797	1.61462	1.4429	1.38822	1.4154	1.5561	1.54167	0.963191	0.655491	0.529035	0.752847	0.899754	1.16991	1.52732	1.75104	1.79797	1.78225	1.38822
0	0	0	0	0	0	1.79797	1.67444	1.64437	1.64437	1.62946	1.54167	1.4429	1.20679	1.29558	1.32165	1.29558	1.30857	1.48475	1.47072	1.57061	1.7666	1.9432	2.1472	2.38169	2.55232	2.77012	2.68974	2.68974	2.61071	2.23572	1.8617	1.6896	1.4154	1.25705	1.37475	1.40177	1.4429	1.36135	0.963191	0.809626	0.63043	0.829138	0.974027	1.25705	1.5561	1.72016	1.91035	1.9432	1.30857
0	0	0	0	0	0	1.78225	1.67444	1.70484	1.59987	1.45677	1.18212	1.13373	1.21924	1.36135	1.59987	1.37475	1.36135	1.4429	1.47072	1.61462	1.78225	1.97637	2.23572	2.41902	2.63034	2.79043	2.72976	2.7499	2.47565	2.04371	1.65937	1.38822	1.18212	1.14571	1.25705	1.32165	1.28266	1.28266	1.14571	0.839004	0.734501	0.899754	1.14571	1.40177	1.61462	1.75104	1.97637	2.04371	1.52732
0	0	0	0	0	1.8617	1.8617	1.72016	1.72016	1.47072	1.12182	0.91014	1.052	1.26982	1.40177	1.45677	1.34804	1.37475	1.4429	1.45677	1.59987	1.81378	2.04371	2.30804	2.53302	2.63034	2.7499	2.70971	2.53302	2.27171	1.91035	1.40177	1.18212	1.07497	1.16991	1.23176	1.23176	1.21924	1.12182	1.04064	0.889443	0.839004	0.95243	1.08657	1.34804	1.6896	2.02675	2.07787	2.07787	1.81378
0	0	0	0	0	1.91035	1.92673	1.78225	1.70484	1.29558	0.963191	0.848944	0.984939	1.21924	1.49886	1.45677	1.4429	1.4154	1.4154	1.47072	1.59987	1.79797	2.09508	2.41902	2.43781	2.63034	2.66985	2.36315	2.36315	2.12974	1.67444	1.30857	1.052	1.052	1.02934	1.08657	1.07497	1.04064	0.95243	0.91014	0.858957	0.829138	1.09824	1.36135	1.51305	1.72016	1.72016	1.75104	1.82967	2.04371
0	0	0	0	1.92673	1.97637	1.89405	1.78225	1.59987	1.10999	0.91014	0.762128	0.9206	1.14571	1.34804	1.49886	1.45677	1.48475	1.36135	1.52732	1.64437	1.67444	2.07787	2.30804	2.38169	2.63034	2.38169	2.27171	2.20006	2.04371	1.42911	1.28266	1.10999	0.899754	0.941745	0.963191	0.91014	0.963191	0.984939	1.04064	1.00699	1.06345	1.23176	1.33481	1.52732	1.5852	1.49886	1.42911	1.5561	2.18236
0	0	0	1.95974	2.04371	1.9432	1.92673	1.79797	1.34804	1.02934	0.858957	0.762128	0.780909	0.95243	1.12182	1.38822	1.42911	1.36135	1.45677	1.54167	1.62946	1.75104	1.89405	2.06075	2.25368	2.28983	2.12974	2.12974	2.28983	1.57061	1.40177	1.14571	1.00699	0.889443	0.889443	0.963191	1.08657	1.052	0.95243	0.974027	0.95243	0.879207	1.02934	1.14571	1.29558	1.30857	1.20679	1.23176	1.62946	2.16474
0	0	1.99308	2.02675	1.97637	1.99308	1.9432	1.65937	1.13373	0.984939	0.879207	0.829138	0.790408	0.91014	0.984939	1.09824	1.29558	1.4154	1.49886	1.57061	1.70484	1.87783	1.95974	2.12974	2.23572	2.21785	1.95974	1.9432	1.61462	1.26982	1.10999	0.9206	0.9206	1.02934	1.19442	1.25705	1.29558	1.01813	0.91014	0.995927	1.06345	0.809626	0.941745	1.09824	1.06345	1.14571	1.10999	1.12182	1.48475	2.09508
0	0	1.91035	1.95974	2.02675	2.00987	1.87783	1.45677	1.10999	1.04064	0.889443	0.839004	0.799981	0.819345	0.858957	0.974027	1.21924	1.37475	1.48475	1.5852	1.73556	1.82967	2.09508	2.11237	2.21785	2.21785	2.20006	1.97637	1.47072	1.13373	1.02934	1.02934	1.30857	1.29558	1.26982	1.28266	1.12182	0.974027	0.931135	1.052	0.974027	0.839004	0.963191	0.984939	1.13373	1.07497	1.12182	1.19442	1.42911	1.7666
0	1.9432	1.9432	1.95974	1.95974	2.00987	1.95974	1.18212	1.07497	1.06345	0.899754	0.879207	0.790408	0.725436	0.762128	0.858957	1.23176	1.37475	1.52732	1.65937	1.79797	1.81378	2.00987	2.00987	2.02675	2.21785	2.28983	2.06075	1.67444	1.32165	1.08657	1.13373	1.30857	1.23176	1.09824	1.04064	0.963191	0.858957	0.752847	0.839004	0.95243	0.974027	0.963191	1.02934	1.10999	1.052	1.052	1.23176	1.42911	1.48475
1.91035	1.89405	1.91035	1.92673	1.95974	1.89405	1.79797	1.16991	1.10999	0.995927	0.941745	0.839004	0.743638	0.681187	0.672551	0.839004	1.24437	1.36135	1.57061	1.82967	1.87783	1.79797	1.81378	1.8617	1.78225	2.07787	2.27171	2.07787	1.42911	1.16991	1.16991	1.01813	1.19442	1.08657	0.941745	0.879207	0.743638	0.663986	0.559	0.655491	0.9206	0.984939	0.974027	0.95243	0.95243	0.984939	1.10999	1.28266	1.4429	1.40177
1.95974	1.92673	1.91035	1.87783	1.89405	1.91035	1.51305	1.19442	1.16991	1.06345	0.848944	0.780909	0.689894	0.614072	0.638713	0.889443	1.25705	1.42911	1.57061	1.82967	1.6896	1.65937	1.6896	1.59987	1.75104	1.92673	2.00987	1.62946	1.28266	1.13373	1.07497	0.95243	1.02934	0.941745	0.809626	0.689894	0.590056	0.543882	0.514457	0.622216	0.762128	1.07497	1.10999	1.08657	1.08657	1.12182	1.09824	1.36135	1.5852	1.28266
1.97637	1.99308	1.97637	1.91035	1.8617	1.6896	1.4154	1.23176	1.15777	0.995927	0.809626	0.743638	0.638713	0.543882	0.63043	0.858957	1.29558	1.4429	1.67444	1.70484	1.52732	1.51305	1.49886	1.57061	1.59987	1.5561	1.33481	1.25705	1.12182	0.984939	0.963191	0.91014	0.879207	0.848944	0.725436	0.597992	0.479181	0.44555	0.521713	0.672551	0.819345	1.08657	1.33481	1.23176	1.15777	1.14571	1.14571	1.25705	1.33481	1.36135
2.07787	2.09508	2.06075	2.02675	1.89405	1.7666	1.4154	1.21924	1.09824	0.95243	0.734501	0.689894	0.514457	0.500147	0.597992	0.869045	1.13373	1.29558	1.61462	1.5561	1.47072	1.40177	1.38822	1.49886	1.61462	1.38822	1.15777	1.09824	0.95243	0.889443	0.931135	0.809626	0.780909	0.716443	0.614072	0.521713	0.452146	0.439018	0.439018	0.622216	0.780909	1.052	1.07497	1.15777	1.10999	1.09824	0.95243	0.91014	0.995927	1.29558
2.16474	2.20006	2.12974	2.07787	1.82967	1.75104	1.49886	1.29558	1.06345	0.869045	0.63043	0.566661	0.439018	0.514457	0.590056	0.819345	1.08657	1.36135	1.51305	1.45677	1.42911	1.33481	1.38822	1.65937	1.64437	1.30857	1.12182	0.995927	0.91014	0.799981	0.734501	0.743638	0.707522	0.698673	0.638713	0.551407	0.458806	0.452146	0.486103	0.566661	0.799981	0.889443	0.839004	0.931135	0.974027	0.858957	0.681187	0.514457	0.734501	1.06345
2.30804	2.18236	2.16474	2.04371	1.89405	1.8617	1.59987	1.24437	0.963191	0.809626	0.597992	0.479181	0.407324	0.479181	0.597992	0.799981	1.00699	1.34804	1.42911	1.4154	1.4154	1.37475	1.40177	1.52732	1.54167	1.28266	1.052	0.889443	0.771482	0.725436	0.743638	0.681187	0.622216	0.614072	0.566661	0.479181	0.458806	0.377211	0.458806	0.521713	0.590056	0.716443	0.689894	0.752847	0.869045	0.655491	0.500147	0.343117	0.493092	0.780909
2.3447	2.25368	2.12974	2.04371	1.97637	1.84564	1.5852	1.13373	0.95243	0.689894	0.559	0.419811	0.413536	0.465532	0.614072	0.752847	1.01813	1.29558	1.38822	1.34804	1.30857	1.28266	1.4154	1.57061	1.62946	1.13373	0.995927	0.799981	0.638713	0.663986	0.681187	0.638713	0.559	0.507269	0.439018	0.452146	0.383109	0.354237	0.389069	0.521713	0.543882	0.566661	0.493092	0.536425	0.551407	0.486103	0.311197	0.286215	0.407324	0.590056
2.3447	2.32633	2.1472	2.07787	1.99308	1.91035	1.52732	1.15777	0.879207	0.672551	0.521713	0.44555	0.407324	0.514457	0.597992	0.819345	0.941745	1.16991	1.28266	1.30857	1.26982	1.28266	1.4154	1.48475	1.59987	1.21924	0.995927	0.752847	0.521713	0.521713	0.493092	0.479181	0.432552	0.419811	0.377211	0.44555	0.458806	0.439018	0.407324	0.486103	0.507269	0.472324	0.365601	0.365601	0.337648	0.276624	0.158562	0.232025	0.306084	0.465532
2.43781	2.30804	2.16474	2.16474	1.92673	1.92673	1.47072	1.04064	0.848944	0.672551	0.514457	0.439018	0.401176	0.472324	0.622216	0.869045	0.95243	1.08657	1.19442	1.28266	1.16991	1.25705	1.37475	1.4429	1.45677	1.21924	0.995927	0.762128	0.432552	0.332239	0.419811	0.439018	0.465532	0.465532	0.559	0.551407	0.543882	0.590056	0.566661	0.472324	0.383109	0.337648	0.236239	0.182004	0.13741	0.13177	0.140296	0.182004	0.249204	0.401176
2.43781	2.27171	2.12974	1.99308	1.92673	1.78225	1.37475	1.01813	0.819345	0.63043	0.514457	0.413536	0.426149	0.493092	0.638713	0.809626	0.91014	1.02934	1.06345	1.21924	1.19442	1.24437	1.28266	1.40177	1.40177	1.18212	0.91014	0.622216	0.395091	0.401176	0.452146	0.493092	0.566661	0.507269	0.582189	0.638713	0.743638	0.689894	0.529035	0.401176	0.30103	0.211754	0.171669	0.118423	0.094798	0.0926493	0.140296	0.223759	0.276624	0.407324
2.43781	2.3447	2.11237	1.99308	1.87783	1.75104	1.29558	0.963191	0.819345	0.605997	0.493092	0.389069	0.432552	0.536425	0.647067	0.780909	0.858957	0.931135	1.02934	1.09824	1.16991	1.13373	1.28266	1.32165	1.42911	1.09824	0.9206	0.597992	0.439018	0.465532	0.493092	0.559	0.559	0.590056	0.681187	0.725436	0.743638	0.762128	0.529035	0.348647	0.223759	0.171669	0.16502	0.146202	0.108496	0.0926493	0.155403	0.236239	0.377211	0.493092
2.43781	2.30804	2.1472	1.99308	1.87783	1.73556	1.30857	0.931135	0.707522	0.582189	0.407324	0.337648	0.419811	0.529035	0.590056	0.716443	0.743638	0.771482	0.839004	0.974027	1.02934	1.10999	1.23176	1.25705	1.34804	1.15777	0.799981	0.638713	0.521713	0.521713	0.551407	0.543882	0.559	0.672551	0.790408	0.771482	0.752847	0.734501	0.566661	0.389069	0.227865	0.204012	0.185547	0.161768	0.123634	0.123634	0.204012	0.291095	0.500147	0.582189
0	2.38169	2.21785	1.99308	1.87783	1.61462	1.29558	0.899754	0.672551	0.521713	0.413536	0.348647	0.389069	0.479181	0.551407	0.605997	0.559	0.707522	0.819345	0.9206	1.00699	1.14571	1.18212	1.18212	1.18212	1.16991	0.734501	0.655491	0.590056	0.590056	0.605997	0.638713	0.638713	0.698673	0.829138	0.780909	0.762128	0.762128	0.597992	0.337648	0.249204	0.196474	0.182004	0.161768	0.113378	0.129015	0.204012	0.383109	0.486103	0.465532
0	2.47565	2.40032	2.07787	1.89405	1.5852	1.19442	0.889443	0.647067	0.507269	0.426149	0.337648	0.401176	0.458806	0.479181	0.514457	0.493092	0.663986	0.799981	0.819345	0.941745	1.08657	1.12182	1.14571	1.07497	1.14571	0.752847	0.681187	0.672551	0.681187	0.672551	0.716443	0.689894	0.799981	0.762128	0.819345	0.819345	0.780909	0.590056	0.395091	0.276624	0.240506	0.204012	0.155403	0.13177	0.204012	0.30103	0.500147	0.500147	0.432552
0	2.53302	2.38169	2.11237	1.81378	1.49886	1.19442	0.91014	0.622216	0.514457	0.432552	0.348647	0.401176	0.426149	0.413536	0.413536	0.426149	0.622216	0.762128	0.839004	0.984939	1.06345	1.10999	1.16991	1.34804	1.20679	0.771482	0.707522	0.707522	0.725436	0.752847	0.752847	0.681187	0.869045	0.879207	0.963191	0.809626	0.790408	0.689894	0.44555	0.359889	0.332239	0.244828	0.227865	0.240506	0.296034	0.354237	0.44555	0.413536	0.401176
0	2.51381	2.28983	2.07787	1.91035	1.42911	1.19442	0.879207	0.698673	0.452146	0.432552	0.371375	0.383109	0.383109	0.326889	0.348647	0.407324	0.521713	0.698673	0.869045	0.941745	1.06345	1.052	1.08657	1.51305	1.02934	0.790408	0.672551	0.707522	0.716443	0.762128	0.743638	0.655491	0.809626	0.974027	1.10999	0.984939	0.95243	0.716443	0.536425	0.472324	0.507269	0.472324	0.389069	0.419811	0.348647	0.395091	0.401176	0.426149	0.395091
0	2.47565	2.3447	2.21785	1.91035	1.52732	1.13373	0.889443	0.681187	0.536425	0.419811	0.354237	0.348647	0.321599	0.306084	0.354237	0.395091	0.500147	0.707522	0.879207	0.931135	0.941745	1.02934	1.14571	1.36135	0.974027	0.790408	0.707522	0.716443	0.716443	0.725436	0.725436	0.689894	0.879207	1.08657	1.36135	1.13373	1.18212	0.879207	0.743638	0.647067	0.597992	0.529035	0.551407	0.551407	0.452146	0.458806	0.458806	0.465532	0.371375
0	2.51381	2.3447	2.1472	1.84564	1.57061	1.13373	0.931135	0.707522	0.536425	0.407324	0.343117	0.321599	0.296034	0.249204	0.337648	0.377211	0.536425	0.663986	0.799981	0.869045	0.899754	0.899754	0.963191	0.995927	0.91014	0.858957	0.707522	0.716443	0.689894	0.734501	0.698673	0.91014	0.995927	1.16991	1.4429	1.38822	1.18212	0.963191	0.743638	0.663986	0.734501	0.663986	0.647067	0.655491	0.63043	0.536425	0.551407	0.529035	0.407324
0	0	2.38169	2.06075	1.78225	1.57061	1.24437	0.974027	0.707522	0.514457	0.419811	0.354237	0.291095	0.296034	0.244828	0.321599	0.337648	0.472324	0.559	0.647067	0.771482	0.790408	0.869045	0.899754	0.799981	0.889443	0.819345	0.707522	0.799981	0.790408	0.869045	0.848944	0.941745	1.09824	1.28266	1.40177	1.4154	1.08657	0.899754	0.689894	0.762128	0.780909	0.725436	0.689894	0.663986	0.689894	0.716443	0.672551	0.590056	0.452146
0	0	2.21785	1.99308	1.8617	1.62946	1.23176	0.995927	0.762128	0.493092	0.465532	0.348647	0.291095	0.291095	0.258122	0.30103	0.332239	0.383109	0.486103	0.574391	0.647067	0.829138	0.839004	0.889443	0.771482	0.780909	0.839004	0.716443	0.716443	0.963191	0.995927	0.963191	1.10999	1.26982	1.4154	1.57061	1.32165	1.01813	0.780909	0.622216	0.689894	0.743638	0.725436	0.707522	0.716443	0.780909	0.848944	0.771482	0.762128	0.698673
0	0	2.21785	1.92673	1.7666	1.5561	1.33481	0.984939	0.780909	0.529035	0.479181	0.365601	0.291095	0.236239	0.244828	0.267261	0.281391	0.326889	0.401176	0.472324	0.582189	0.707522	0.91014	0.716443	0.790408	0.829138	0.931135	0.809626	0.858957	1.06345	1.12182	1.12182	1.21924	1.48475	1.5852	1.64437	1.28266	0.974027	0.762128	0.698673	0.716443	0.762128	0.819345	0.725436	0.707522	0.839004	0.95243	0.879207	0.848944	0.743638
0	0	2.06075	1.92673	1.70484	1.51305	1.18212	1.00699	0.869045	0.663986	0.529035	0.407324	0.306084	0.249204	0.249204	0.240506	0.240506	0.271914	0.316369	0.413536	0.507269	0.63043	0.9206	0.734501	0.707522	0.889443	0.963191	1.01813	1.08657	1.10999	1.13373	1.19442	1.36135	1.6896	1.78225	1.59987	1.29558	1.07497	0.829138	0.780909	0.734501	0.762128	0.809626	0.752847	0.689894	0.839004	0.869045	0.829138	0.716443	0.582189
0	0	1.9432	1.79797	1.59987	1.45677	1.12182	1.07497	0.889443	0.762128	0.566661	0.413536	0.332239	0.244828	0.223759	0.204012	0.200218	0.244828	0.291095	0.365601	0.426149	0.582189	0.752847	0.638713	0.605997	0.848944	0.963191	1.20679	1.25705	1.21924	1.15777	1.28266	1.54167	1.7666	1.9432	1.84564	1.48475	1.24437	0.9206	0.809626	0.790408	0.743638	0.780909	0.725436	0.638713	0.681187	0.780909	0.672551	0.590056	0.514457
0	0	0	1.81378	1.65937	1.47072	1.16991	1.07497	0.848944	0.799981	0.63043	0.479181	0.383109	0.258122	0.223759	0.232025	0.16502	0.240506	0.286215	0.311197	0.348647	0.452146	0.514457	0.521713	0.622216	0.829138	1.07497	1.59987	1.38822	1.34804	1.26982	1.40177	1.70484	1.91035	2.02675	1.9432	1.61462	1.40177	1.02934	0.848944	0.829138	0.725436	0.743638	0.681187	0.597992	0.647067	0.614072	0.590056	0.605997	0.500147
0	0	0	1.75104	1.75104	1.49886	1.24437	1.08657	0.879207	0.819345	0.655491	0.574391	0.383109	0.281391	0.211754	0.200218	0.168321	0.207857	0.249204	0.30103	0.311197	0.395091	0.337648	0.401176	0.574391	0.829138	1.21924	1.64437	1.59987	1.48475	1.57061	1.48475	1.6896	1.92673	1.9432	1.91035	1.70484	1.4154	1.19442	0.974027	0.819345	0.91014	0.839004	0.780909	0.681187	0.590056	0.63043	0.605997	0.655491	0.63043
0	0	0	1.89405	1.78225	1.62946	1.4154	1.14571	0.995927	0.941745	0.780909	0.638713	0.507269	0.311197	0.219705	0.175065	0.158562	0.215703	0.249204	0.316369	0.354237	0.439018	0.337648	0.413536	0.614072	0.819345	1.26982	1.7666	1.75104	1.70484	1.67444	1.5852	1.6896	1.9432	1.92673	1.62946	1.59987	1.49886	1.34804	1.24437	1.18212	1.06345	1.01813	0.963191	0.790408	0.672551	0.63043	0.716443	0.681187	0.790408
0	0	0	0	1.95974	1.81378	1.49886	1.33481	1.13373	0.941745	0.941745	0.819345	0.647067	0.407324	0.267261	0.211754	0.155403	0.204012	0.258122	0.311197	0.343117	0.452146	0.413536	0.493092	0.614072	0.858957	1.19442	1.84564	1.81378	1.84564	1.84564	1.75104	1.6896	1.91035	1.7666	1.54167	1.4429	1.64437	1.70484	1.48475	1.51305	1.45677	1.36135	1.16991	0.941745	0.780909	0.672551	0.762128	0.809626	0.809626
0	0	0	0	1.97637	1.92673	1.65937	1.51305	1.30857	1.12182	1.08657	0.91014	0.809626	0.543882	0.316369	0.240506	0.185547	0.211754	0.240506	0.332239	0.343117	0.521713	0.551407	0.465532	0.663986	0.9206	1.32165	1.84564	1.97637	1.8617	1.89405	1.82967	1.7666	1.75104	1.73556	1.87783	1.9432	2.40032	2.36315	2.06075	1.9432	1.81378	1.59987	1.30857	1.09824	0.889443	0.829138	0.91014	0.889443	0.95243
0	0	0	0	0	1.99308	1.87783	1.48475	1.47072	1.23176	1.18212	1.00699	0.858957	0.638713	0.395091	0.276624	0.204012	0.215703	0.244828	0.311197	0.395091	0.559	0.672551	0.698673	0.799981	0.931135	1.25705	1.82967	2.02675	1.87783	1.99308	1.87783	1.97637	2.04371	2.28983	2.41902	2.66985	3.01942	2.81082	2.53302	2.38169	2.1472	1.79797	1.4429	1.08657	0.889443	0.790408	0.848944	0.899754	0.869045
0	0	0	0	0	2.23572	2.04371	1.61462	1.45677	1.40177	1.26982	1.12182	0.889443	0.790408	0.507269	0.354237	0.253636	0.281391	0.291095	0.332239	0.419811	0.672551	0.799981	0.839004	0.899754	0.963191	1.18212	1.75104	2.11237	1.92673	1.97637	2.00987	2.11237	2.12974	2.47565	2.89324	3.34829	3.4622	3.30333	2.81082	2.49469	2.21785	1.97637	1.64437	1.10999	0.809626	0.63043	0.590056	0.858957	0.899754
0	0	0	0	0	0	2.28983	1.87783	1.67444	1.45677	1.25705	1.18212	0.963191	0.848944	0.638713	0.458806	0.337648	0.337648	0.371375	0.413536	0.566661	0.672551	0.941745	0.995927	1.04064	1.14571	1.24437	1.59987	2.09508	1.99308	2.04371	2.1472	2.20006	2.23572	2.51381	2.81082	3.21443	3.48524	3.30333	2.97702	2.51381	2.16474	1.91035	1.6896	1.40177	0.974027	0.725436	0.655491	0.734501	0.716443
0	0	0	0	0	0	2.41902	2.02675	1.73556	1.51305	1.28266	1.16991	1.06345	0.974027	0.762128	0.543882	0.458806	0.432552	0.452146	0.500147	0.622216	0.672551	0.9206	1.06345	1.23176	1.32165	1.34804	1.57061	2.1472	2.09508	2.12974	2.18236	2.25368	2.30804	2.51381	2.79043	3.10524	3.21443	3.14866	2.97702	2.66985	2.36315	1.91035	1.73556	1.51305	1.14571	0.762128	0.771482	0.858957	0.734501
0	0	0	0	0	0	0	2.00987	1.7666	1.59987	1.4154	1.21924	1.13373	1.07497	0.974027	0.707522	0.566661	0.529035	0.536425	0.559	0.647067	0.716443	0.809626	0.984939	1.29558	1.23176	1.25705	1.5561	2.1472	2.3447	2.25368	2.27171	2.30804	2.47565	2.61071	2.63034	2.93496	2.99818	2.81082	2.66985	2.7499	2.3447	1.9432	1.57061	1.49886	1.32165	0.879207	0.819345	0.771482	0.762128
0	0	0	0	0	0	0	2.12974	1.87783	1.81378	1.64437	1.34804	1.26982	1.32165	1.16991	0.984939	0.799981	0.762128	0.647067	0.614072	0.655491	0.743638	0.829138	1.04064	1.10999	1.09824	1.20679	1.67444	2.12974	2.25368	2.47565	2.55232	2.45669	2.49469	2.51381	2.53302	2.79043	2.91406	2.70971	2.65005	2.70971	2.40032	1.97637	1.75104	1.61462	1.20679	0.941745	0.829138	0.734501	0.663986
0	0	0	0	0	0	0	0	2.04371	1.99308	1.87783	1.52732	1.47072	1.4154	1.38822	1.18212	1.02934	0.839004	0.716443	0.655491	0.655491	0.799981	0.839004	0.95243	0.974027	1.00699	1.09824	1.48475	2.12974	2.21785	2.32633	2.49469	2.61071	2.41902	2.49469	2.51381	2.63034	2.70971	2.66985	2.66985	2.87251	2.47565	2.07787	2.04371	1.61462	1.26982	0.95243	0.829138	0.734501	0.638713
0	0	0	0	0	0	0	0	2.16474	2.23572	2.04371	1.67444	1.70484	1.70484	1.47072	1.33481	1.25705	1.06345	0.839004	0.707522	0.743638	0.819345	0.799981	0.879207	0.869045	0.780909	0.839004	1.33481	1.82967	2.21785	2.28983	2.53302	2.5717	2.47565	2.45669	2.61071	2.65005	2.61071	2.70971	3.01942	2.85186	2.30804	2.12974	1.9432	1.49886	1.19442	0.995927	0.858957	0.743638	0.622216
0	0	0	0	0	0	0	0	0	2.40032	2.16474	1.87783	1.89405	1.78225	1.5852	1.42911	1.4429	1.24437	1.14571	0.879207	0.829138	0.858957	0.809626	0.858957	0.819345	0.734501	0.725436	0.931135	1.49886	1.95974	2.32633	2.49469	2.55232	2.55232	2.61071	2.5717	2.63034	2.43781	2.5717	2.89324	2.68974	2.27171	2.06075	1.78225	1.52732	1.19442	0.963191	0.848944	0.689894	0.582189
0	0	0	0	0	0	0	0	0	2.40032	2.41902	2.12974	2.02675	1.89405	1.72016	1.62946	1.5561	1.4154	1.33481	1.09824	1.00699	0.9206	0.879207	0.829138	0.799981	0.672551	0.63043	0.752847	0.91014	1.61462	2.06075	2.45669	2.61071	2.53302	2.72976	2.68974	2.55232	2.32633	2.40032	2.45669	2.38169	2.18236	2.00987	1.75104	1.45677	1.052	0.848944	0.681187	0.597992	0.521713
0	0	0	0	0	0	0	0	0	0	2.47565	2.32633	2.21785	2.02675	1.81378	1.78225	1.67444	1.61462	1.52732	1.26982	1.08657	0.931135	0.963191	0.899754	0.762128	0.707522	0.734501	0.743638	0.799981	0.771482	1.49886	1.95974	2.36315	2.66985	2.65005	2.63034	2.32633	2.12974	2.06075	1.99308	1.92673	1.7666	1.6896	1.4429	1.10999	0.799981	0.716443	0.574391	0.507269	0.479181
0	0	0	0	0	0	0	0	0	0	2.36315	2.36315	2.40032	2.1472	1.92673	1.73556	1.67444	1.72016	1.65937	1.51305	1.21924	1.01813	1.01813	0.858957	0.780909	0.681187	0.672551	0.725436	0.799981	0.780909	0.858957	1.25705	1.79797	2.59116	2.70971	2.55232	2.09508	1.7666	1.6896	1.67444	1.52732	1.5852	1.47072	1.20679	0.790408	0.63043	0.638713	0.551407	0.472324	0.432552
0	0	0	0	0	0	0	0	0	0	0	2.41902	2.41902	2.16474	1.92673	1.79797	1.6896	1.64437	1.67444	1.57061	1.51305	1.25705	1.00699	0.848944	0.689894	0.614072	0.647067	0.799981	0.839004	0.879207	0.809626	0.829138	1.34804	2.20006	2.89324	2.68974	2.18236	1.65937	1.28266	1.14571	1.19442	1.15777	1.13373	0.974027	0.663986	0.559	0.529035	0.493092	0.465532	0.371375
0	0	0	0	0	0	0	0	0	0	0	0	2.3447	2.25368	2.02675	1.78225	1.72016	1.70484	1.6896	1.65937	1.54167	1.4154	1.14571	0.848944	0.672551	0.566661	0.638713	0.681187	0.839004	0.899754	0.91014	0.809626	0.91014	1.38822	2.36315	2.41902	2.11237	1.72016	1.16991	0.963191	0.839004	0.829138	0.762128	0.771482	0.582189	0.479181	0.486103	0.439018	0.419811	0.321599
0	0	0	0	0	0	0	0	0	0	0	0	0	2.1472	2.00987	1.79797	1.62946	1.67444	1.62946	1.5852	1.52732	1.4154	1.36135	1.13373	0.889443	0.597992	0.590056	0.638713	0.809626	0.839004	0.963191	0.9206	0.95243	0.995927	1.52732	1.92673	1.95974	1.61462	1.29558	1.04064	0.974027	0.879207	0.819345	0.780909	0.638713	0.529035	0.465532	0.401176	0.401176	0.321599
0	0	0	0	0	0	0	0	0	0	0	0	0	0	2.00987	1.89405	1.64437	1.70484	1.61462	1.59987	1.48475	1.42911	1.30857	1.18212	1.04064	0.63043	0.529035	0.605997	0.752847	0.819345	0.879207	1.02934	1.04064	1.02934	1.18212	1.48475	1.4154	1.26982	1.26982	1.16991	0.931135	0.899754	0.819345	0.790408	0.647067	0.551407	0.44555	0.377211	0.326889	0.306084
0	0	0	0	0	0	0	0	0	0	0	0	0	0	0	1.92673	1.73556	1.59987	1.59987	1.47072	1.4154	1.38822	1.34804	1.28266	1.04064	0.752847	0.529035	0.566661	0.689894	0.725436	0.858957	1.02934	1.01813	1.16991	1.30857	1.23176	1.13373	1.09824	1.14571	1.12182	1.00699	0.848944	0.879207	0.698673	0.622216	0.479181	0.452146	0.413536	0.30103	0.276624
0	0	0	0	0	0	0	0	0	0	0	0	0	0	0	0	1.75104	1.49886	1.4429	1.4154	1.38822	1.4154	1.42911	1.18212	1.06345	0.858957	0.582189	0.590056	0.707522	0.790408	0.790408	1.00699	1.10999	1.21924	1.29558	1.26982	1.16991	1.16991	1.25705	1.16991	1.07497	0.995927	0.899754	0.762128	0.605997	0.507269	0.395091	0.354237	0.291095	0.262663
0	0	0	0	0	0	0	0	0	0	0	0	0	0	0	0	0	1.61462	1.4154	1.42911	1.47072	1.45677	1.47072	1.36135	1.02934	0.91014	0.672551	0.543882	0.790408	0.984939	0.899754	0.963191	1.13373	1.052	1.15777	1.16991	1.16991	1.14571	1.23176	1.38822	1.32165	1.21924	1.00699	0.638713	0.419811	0.337648	0.296034	0.296034	0.296034	0.271914
0	0	0	0	0	0	0	0	0	0	0	0	0	0	0	0	0	0	1.70484	1.54167	1.5852	1.61462	1.65937	1.51305	1.21924	0.899754	0.689894	0.582189	0.819345	0.984939	1.08657	1.15777	1.20679	0.889443	0.858957	0.984939	0.984939	1.01813	0.995927	1.12182	1.29558	1.15777	1.00699	0.663986	0.493092	0.316369	0.236239	0.258122	0.253636	0.296034
0	0	0	0	0	0	0	0	0	0	0	0	0	0	0	0	0	0	0	1.91035	1.73556	1.70484	1.79797	1.65937	1.42911	1.04064	0.716443	0.590056	0.681187	0.858957	1.09824	1.36135	1.47072	1.29558	1.01813	0.899754	0.780909	0.839004	0.848944	0.899754	1.10999	1.21924	1.18212	0.899754	0.590056	0.413536	0.296034	0.326889	0.377211	0.432552
0	0	0	0	0	0	0	0	0	0	0	0	0	0	0	0	0	0	0	0	0	1.95974	1.89405	1.84564	1.52732	1.26982	0.91014	0.536425	0.647067	0.780909	1.052	1.47072	1.5852	1.57061	1.38822	0.995927	0.941745	0.974027	0.91014	0.858957	0.984939	1.16991	1.15777	1.01813	0.91014	0.590056	0.452146	0.472324	0.479181	0.486103
0	0	0	0	0	0	0	0	0	0	0	0	0	0	0	0	0	0	0	0	0	0	2.16474	2.27171	1.75104	1.48475	1.19442	0.725436	0.597992	0.762128	1.06345	1.36135	1.6896	1.82967	1.64437	1.37475	1.23176	1.10999	1.052	1.08657	1.24437	1.45677	1.32165	1.30857	1.10999	0.879207	0.672551	0.590056	0.543882	0.559
0	0	0	0	0	0	0	0	0	0	0	0	0	0	0	0	0	0	0	0	0	0	0	2.53302	2.1472	1.7666	1.51305	1.16991	0.819345	0.848944	1.08657	1.40177	1.5852	1.75104	1.59987	1.52732	1.40177	1.30857	1.40177	1.4429	1.57061	1.65937	1.67444	1.5852	1.34804	1.02934	0.889443	0.681187	0.638713	0.655491
0	0	0	0	0	0	0	0	0	0	0	0	0	0	0	0	0	0	0	0	0	0	0	0	2.65005	2.41902	2.00987	1.65937	1.25705	1.15777	1.33481	1.48475	1.48475	1.65937	1.75104	1.73556	1.72016	1.6896	1.73556	1.75104	1.8617	1.89405	1.95974	1.81378	1.7666	1.21924	0.899754	0.799981	0.707522	0.655491
0	0	0	0	0	0	0	0	0	0	0	0	0	0	0	0	0	0	0	0	0	0	0	0	0	2.7499	2.43781	2.16474	1.78225	1.73556	1.72016	1.7666	1.7666	1.65937	1.73556	1.84564	1.87783	1.99308	2.06075	2.09508	2.18236	1.99308	1.91035	1.84564	1.65937	1.28266	1.00699	0.839004	0.716443	0.614072
0	0	0	0	0	0	0	0	0	0	0	0	0	0	0	0	0	0	0	0	0	0	0	0	0	0	0	2.41902	2.09508	2.25368	2.25368	2.25368	2.09508	1.97637	2.00987	2.04371	2.1472	2.23572	2.38169	2.27171	2.06075	2.09508	1.95974	1.73556	1.52732	1.28266	1.08657	0.799981	0.663986	0.559
0	0	0	0	0	0	0	0	0	0	0	0	0	0	0	0	0	0	0	0	0	0	0	0	0	0	0	0	2.28983	2.53302	2.81082	2.70971	2.5717	2.47565	2.47565	2.66985	2.66985	2.66985	2.65005	2.55232	2.28983	2.25368	2.07787	1.73556	1.42911	1.15777	0.963191	0.839004	0.681187	0.590056
0	0	0	0	0	0	0	0	0	0	0	0	0	0	0	0	0	0	0	0	0	0	0	0	0	0	0	0	0	2.53302	2.79043	2.97702	2.85186	2.99818	3.06216	3.19242	3.32577	3.21443	2.93496	2.81082	2.47565	2.23572	2.00987	1.72016	1.42911	1.15777	0.931135	0.734501	0.597992	0.543882
0	0	0	0	0	0	0	0	0	0	0	0	0	0	0	0	0	0	0	0	0	0	0	0	0	0	0	0	0	0	0	2.91406	2.89324	3.06216	3.30333	3.48524	3.41638	3.41638	3.28098	2.97702	2.68974	2.21785	1.81378	1.5852	1.32165	1.07497	0.848944	0.672551	0.521713	0.419811
0	0	0	0	0	0	0	0	0	0	0	0	0	0	0	0	0	0	0	0	0	0	0	0	0	0	0	0	0	0	0	0	0	3.06216	3.1705	3.28098	3.23653	3.21443	3.3709	3.1705	2.85186	1.99308	1.75104	1.5561	1.32165	1.052	0.869045	0.655491	0.452146	0.383109
0	0	0	0	0	0	0	0	0	0	0	0	0	0	0	0	0	0	0	0	0	0	0	0	0	0	0	0	0	0	0	0	0	0	0	0	3.04075	3.19242	3.08366	2.93496	2.45669	1.97637	1.70484	1.45677	1.28266	1.07497	0.869045	0.574391	0.413536	0.348647
0	0	0	0	0	0	0	0	0	0	0	0	0	0	0	0	0	0	0	0	0	0	0	0	0	0	0	0	0	0	0	0	0	0	0	0	0	0	0	0	0	0	1.57061	1.4154	1.24437	1.06345	0.869045	0.614072	0.439018	0.401176
[truncated: 45 more columns]

## Sheet: Fig 3, timeseries, SVs
Time (seconds)	-0.2	-0.19	-0.18	-0.17	-0.16	-0.15	-0.14	-0.13	-0.12	-0.11	-0.1	-0.09	-0.08	-0.07	-0.06	-0.05	-0.04	-0.03	-0.02	-0.01	0	0.01	0.02	0.03	0.04	0.05	0.06	0.07	0.08	0.09	0.1	0.11	0.12	0.13	0.14	0.15	0.16	0.17	0.18	0.19	0.2	0.21	0.22	0.23	0.24	0.25	0.26	0.27	0.28
Subject 1	-6.7051	-14.0824	12.5207	9.0116	6.06556	5.95606	12.5904	16.8205	12.5266	5.84527	5.39134	14.8688	19.217	20.9651	20.1464	15.0405	14.0371	13.2637	11.9108	10.4311	-0.183207	1.93706	7.08735	19.0004	31.9982	35.5866	36.6813	38.2486	40.969	50.531	52.5046	50.8071	49.1461	41.7634	42.2571	44.0963	45.8865	47.3018	42.2761	37.085	34.9672	27.7771	22.2392	14.8899	12.394	12.7402	11.8127	10.4238	8.63546
Subject 2	-20.9863	-8.39816	-8.4448	-11.6424	-17.032	-12.6953	-9.19298	-11.7007	-7.42126	-6.8075	-6.554	-8.09532	-6.10225	-2.36663	-7.25762	-11.0008	-7.33603	-9.18079	-16.4931	-18.2361	-22.383	-21.9954	-28.5825	-31.2985	-34.7717	-41.8486	-42.3458	-33.0788	-22.8842	-15.3464	-9.11875	2.01896	13.547	17.0325	16.4289	12.2864	7.82142	-0.901302	-6.67599	-15.4349	-23.3762	-27.5671	-21.9776	-13.8003	-10.25	-10.074	0.761526	7.69605	8.75542
Subject 3	7.15589	-0.995529	-3.87247	-3.46948	-3.49322	-5.72703	-5.21528	-4.26219	-3.70625	-2.85184	-4.71729	-3.85924	-5.91482	-5.50048	-5.28272	-6.00324	-7.1885	-7.43618	-6.95814	-5.18397	-6.66186	-5.3775	-4.374	-4.14395	-3.90873	-4.31265	-3.30175	-2.45093	-3.16639	-1.2229	-1.33847	-2.87929	-1.3936	-0.096332	0.323219	-1.13869	-1.74041	-2.01061	-3.09007	-2.05525	-1.59537	-2.30457	-3.41636	-4.07323	-2.23544	-3.84861	-4.33685	-4.14768	-4.25961
Subject 4	-10.1358	-11.0807	-6.74851	7.32833	12.9777	17.2004	21.0433	24.2659	26.245	22.9434	15.7773	13.4473	14.0077	10.539	7.73443	3.24699	1.01529	0.454445	2.59375	7.79307	12.2688	10.2779	15.0435	14.0423	17.2656	19.38	18.6624	16.0799	13.039	7.17978	3.94991	0.231229	1.60115	-1.13053	-5.65547	-2.46594	-3.12382	-5.33534	-6.0583	-6.70664	-10.3996	-12.6673	-13.1906	-9.69507	-13.4971	-9.52112	-6.22528	-4.07973	-1.46849
Subject 5	15.9451	43.0656	56.4546	69.4265	57.9923	52.3499	43.5663	37.7915	32.0267	17.7303	6.43206	-4.17111	-9.0143	-8.88731	-9.12956	-9.80354	-6.21394	2.19488	11.5026	16.0264	18.7614	20.583	23.3924	26.0771	35.2366	41.3492	39.8226	41.4034	41.5822	46.1344	48.3416	45.3073	47.9419	45.9874	41.182	32.9527	26.2314	24.0085	20.5549	23.0929	28.8081	30.4865	30.1246	23.5278	22.412	19.9208	15.2456	10.3535	3.82755
Subject 6	14.3476	22.5798	8.57355	4.28127	7.88374	6.03097	1.68501	-2.08625	-0.583569	1.42058	4.99818	8.10916	5.1356	3.96708	5.68374	4.34024	5.56325	3.77763	2.49082	4.17757	1.75758	0.77242	1.83798	-0.835378	0.685481	1.21314	0.54933	0.979169	-3.73799	-6.35396	-7.72175	-8.28296	-7.07391	0.0643087	4.39816	10.1903	9.52239	10.901	12.4615	14.5079	12.2564	10.8762	6.55199	3.58112	0.242321	3.65667	1.99326	5.65658	11.5196
Subject 7	43.3707	31.8144	9.93597	1.66216	-2.05578	-7.50982	-14.482	-21.1578	-21.9273	-21.2404	-19.5325	-19.1061	-19.8226	-18.0003	-20.549	-19.7866	-16.7653	-14.5876	-14.415	-13.8746	-12.5422	-14.7242	-18.9736	-19.2887	-19.6569	-21.4352	-24.4721	-24.7642	-29.1341	-28.7396	-22.2728	-16.983	-11.4805	-4.64782	-0.562761	2.50544	5.08373	9.79321	8.42322	4.22951	0.79982	-1.22802	-5.6912	-11.5251	-13.6997	-15.0658	-16.9491	-15.8271	-13.9302
Subject 8	-16.7263	19.0931	15.4073	14.824	17.2769	19.1158	11.0309	6.97018	11.4307	6.69873	3.63059	0.18485	-4.34084	-8.57172	-11.2357	-10.1262	-10.1817	-13.8642	-10.6108	-1.87033	0.401277	2.67375	4.14255	9.60642	13.2724	20.6628	26.3626	25.7603	21.272	18.255	20.5826	21.7007	19.0387	15.3906	8.95778	4.77438	4.89609	4.8489	6.71482	7.75099	5.63082	2.93882	4.30743	9.33425	17.9521	20.8865	21.1423	23.0568	22.4735
Subject 9	-1.26316	18.8852	9.49765	19.5692	28.2601	31.1182	32.2023	32.2199	38.4656	43.0818	37.8047	31.5337	28.5051	22.8833	17.8739	19.61	15.0702	16.8811	16.8324	22.3211	28.2971	26.8564	31.6342	35.7127	35.8327	35.8069	32.577	35.9765	47.741	59.4967	73.3152	83.461	92.5973	97.023	98.1348	93.0855	83.4772	66.9318	51.8388	34.3685	16.3925	5.72533	4.51846	4.19281	3.69138	4.7495	4.92321	11.7804	24.1074
Subject 10	13.0542	7.47485	1.80061	1.13297	-0.155397	-1.40958	-2.65428	-2.44477	-0.577669	1.54698	1.97451	0.865001	1.90019	2.11857	2.26744	2.2397	1.82662	0.497976	-0.633197	-0.513826	0.0668381	0.70066	0.66801	0.522336	-0.0355067	-0.423005	-0.666175	-1.81028	-2.28117	-1.9673	-2.75067	-1.84683	-1.87802	-0.490759	2.72717	3.32287	3.4046	3.12917	2.0733	1.99	1.37162	1.73126	1.42715	-1.66559	-2.15565	-2.27275	-2.33207	-2.01497	-1.28087
Subject 11	7.75788	32.3548	35.0068	37.2949	30.7467	28.5041	20.7599	14.1404	9.00663	2.86075	-2.02092	-10.1657	-15.177	-16.4342	-17.7565	-15.7433	-16.7414	-18.8492	-19.4722	-21.8115	-21.3629	-22.1589	-20.3757	-17.3912	-18.832	-18.1894	-15.1801	-11.3681	-8.51663	-5.99147	-2.44837	-1.14252	-0.793181	3.1296	9.07115	12.6744	13.6061	16.5532	21.8319	28.2852	39.0636	48.0204	51.1899	48.7834	46.681	45.0977	44.406	42.1075	34.5256
Subject 12	-9.25466	-6.03375	10.8693	24.5927	18.8198	16.695	15.0426	12.3247	5.68924	-2.55821	-15.1197	-21.5835	-24.184	-26.6699	-25.3599	-20.6488	-11.2129	2.15802	6.9759	7.41467	15.0568	28.5404	33.0931	30.7187	25.9835	15.4463	3.72752	-0.851574	-1.28177	-11.5817	-25.9689	-31.65	-28.6176	-18.8028	-6.35065	0.352119	2.58176	6.54689	11.9289	19.6725	25.5785	35.1182	30.9555	30.8804	39.0475	47.8189	53.6326	60.3648	64.3173
Subject 13	26.7561	15.4799	15.4052	13.7759	9.54299	6.52192	5.28329	0.920834	-4.57152	4.20853	6.95537	4.95208	5.41233	6.42629	10.286	17.6318	22.1205	24.5262	21.7977	23.1857	28.9107	32.1203	32.2409	28.7328	27.0247	24.4499	20.9752	15.7799	14.372	8.4775	3.99214	3.81711	4.29743	1.15727	1.79064	1.70823	3.98622	1.05993	0.355857	0.164008	2.62929	1.14821	0.199883	-2.58711	-2.29336	-2.55715	-3.71627	-1.96119	-1.10136
Subject 14	-37.8103	-45.3579	-78.2362	66.1606	171.18	202.995	224.05	215.573	211.698	203.288	176.044	106.338	19.9601	-54.8867	-95.3797	-120.642	-109.707	-91.065	-87.2911	-107.383	-123.804	-102.754	-70.1782	-56.191	-69.0393	-95.5729	-113.642	-104.578	-99.2352	-100.662	-125.295	-137.294	-141.207	-112.516	-87.8704	-59.4779	-34.1579	12.4024	71.785	147.063	251.871	381.756	508.785	630.668	745.309	848.976	919.238	973.596	1001.42
Subject 15	0.511883	7.97848	-0.385474	0.893815	1.50152	0.106075	0.454008	1.27332	5.33428	8.6811	7.09698	6.36742	4.72945	2.74182	1.90888	-0.621388	2.51585	-0.574791	-4.14204	-2.27131	3.11292	1.85625	2.28253	3.67268	3.85612	3.69024	3.73733	5.54827	2.18253	-4.61362	-4.38721	-5.422	-2.71445	-3.95333	-7.72274	-6.73087	-7.62981	-7.44459	-7.45334	-5.83377	0.298995	-1.07237	6.00522	8.85968	13.9195	16.201	15.6605	20.3751	26.186
Subject 16	-9.44611	10.3325	10.4593	1.99564	19.1531	22.1255	13.7769	18.2285	26.635	29.6245	34.3776	39.9715	40.7862	25.4537	21.5181	35.592	38.0645	23.9368	28.3432	23.5122	13.9528	8.20122	2.45627	-1.13168	-17.5788	-9.17372	-2.10165	-4.57722	-2.28588	-1.07329	-0.183686	7.62749	10.8575	14.5609	9.40865	4.78273	0.830985	7.29584	20.0436	31.9206	36.1772	51.4969	65.3	59.6568	52.2072	57.8294	52.8292	39.9132	29.4189
Subject 17	-14.6538	-9.23852	-2.93101	-7.21368	-6.83138	-3.93628	-2.77112	-1.71105	-3.4557	-1.01876	0.293098	1.47587	2.00419	3.09247	0.688522	1.95165	0.607261	-2.10125	-0.907254	4.56274	4.53362	8.1322	2.85614	7.34876	11.4093	11.5092	14.096	9.49134	2.20935	1.52245	3.41804	6.89793	2.68888	-0.62175	0.832421	4.98517	6.41713	10.2334	17.0075	18.7421	17.0285	20.2339	22.0998	20.0094	14.1142	13.8567	9.64073	5.88242	-0.128563
Subject 18	-15.9356	48.6203	27.8226	16.3733	5.68256	2.00179	-11.9659	-13.7656	-11.3382	-6.14882	-7.32435	-7.90708	-8.86585	-4.53658	-0.944557	3.36864	5.33126	0.487272	8.28981	15.1475	18.6064	24.1787	27.4796	29.1629	24.4118	18.5914	16.7481	3.48171	-1.67564	-1.96358	-6.91927	-15.2615	-14.3792	-8.68745	-11.6375	-6.63037	-4.70447	-6.6967	-9.85849	-4.30914	3.99003	8.00065	4.75647	6.76622	7.05762	2.95661	2.49944	4.07774	10.8252
Subject 19	19.0892	12.8458	13.0548	7.95095	5.61025	2.36564	0.275016	-0.87745	-2.14377	-5.43	-7.91104	-7.44787	-3.95331	-6.08871	-5.76647	-4.01635	-5.84921	-7.82282	-7.16109	-5.61347	-3.98284	-6.80132	-4.70782	-4.55213	-5.70794	-7.92229	-6.83689	-7.19829	-8.51478	-11.7804	-13.2106	-12.1567	-10.8485	-10.3378	-9.25263	-8.49412	-8.86776	-3.00202	1.56401	4.08161	2.00687	0.257615	2.08488	7.69375	10.9615	16.1238	16.073	15.4713	14.6601
Subject 20	-62.6409	-57.8056	-2.74643	34.0729	34.2197	35.3057	33.6152	37.8721	26.8373	6.06377	-8.45975	-24.3772	-41.727	-46.3188	-46.284	-39.652	-39.8096	-28.6856	-25.7861	-33.3358	-37.518	-35.2452	-17.336	-8.70651	-3.30328	3.42544	4.40573	5.22359	7.25131	8.06663	8.83227	-14.5013	-18.8639	-10.1777	-8.45805	-10.5539	-3.1793	4.68223	22.6543	24.2604	31.5415	49.2793	41.8425	34.3984	32.7526	30.7374	31.7103	35.3667	46.3412
Subject 21	7.55826	7.90227	7.54544	11.5986	7.12389	8.00927	0.548811	-2.16604	-2.21514	-4.38869	-9.00422	-18.8175	-24.8159	-27.8577	-36.071	-37.696	-41.0396	-49.9868	-52.6164	-54.8062	-54.7057	-54.4667	-55.8362	-56.2797	-54.9624	-52.4613	-41.6218	-30.838	-27.5399	-27.3443	-25.1659	-25.1572	-23.451	-22.133	-15.195	-19.3104	-24.231	-23.2397	-18.9373	-14.1507	-10.3186	-3.30285	0.797764	-7.04145	-9.23873	-1.39324	3.62155	3.46853	5.61552
Subject 22	12.0251	6.3165	2.71205	2.84558	-2.35044	-5.86055	-8.02501	-9.72612	-9.46342	-7.69617	-9.11585	-10.9238	-3.69637	2.40849	8.856	15.1429	17.929	24.4913	31.8289	30.3589	32.018	26.8659	25.1384	19.7913	15.9014	14.3562	7.28653	3.84101	11.5357	15.9209	14.1938	11.231	10.9946	9.76575	11.5153	9.6648	5.90484	-2.30082	-5.58906	-1.17256	-2.53369	-0.928884	-1.58821	-5.25122	-6.74689	-8.6132	-5.41403	-4.37759	-4.65674
Subject 23	13.9951	-31.3196	10.7288	0.832606	39.8003	26.349	29.0472	48.2898	35.7836	31.7706	28.6637	44.3656	14.6302	-12.458	-8.44318	-15.0781	-28.6341	-28.8456	-17.6212	-15.7126	-26.1735	-25.4437	-14.7486	-10.5667	-3.24762	-3.68457	-11.0318	-24.2954	-7.99603	-7.41294	12.1524	25.0777	44.014	47.8647	46.024	65.2702	70.1269	47.2724	58.7555	66.3373	59.9319	62.1885	57.8972	53.4573	43.9574	37.4866	42.869	34.5748	9.32585
Subject 24	-4.36003	-9.14772	-1.97147	0.0500153	13.682	26.9583	42.1091	43.5404	42.4677	42.4396	39.7146	37.9275	30.3644	20.3159	4.51358	-7.98856	-12.3003	-14.723	-13.2969	-8.64229	-6.9532	-3.43178	-3.68403	3.64385	4.931	7.11209	6.12352	4.17099	1.95791	2.01685	1.94986	3.57244	-3.69773	-3.09875	-3.07054	-0.607274	6.94653	11.6348	10.4117	8.59008	10.7439	21.4364	30.3075	32.9308	34.884	36.024	40.7877	47.4383	55.8889
Subject 25	54.4884	30.2636	20.413	17.8341	13.0033	5.57404	-0.144167	-3.29976	-5.30759	-6.74687	-8.36605	-9.27267	-8.07088	-5.8552	-4.28708	1.72601	4.51836	3.60115	9.82694	16.471	22.8755	25.7342	27.7888	29.5783	25.1959	25.9177	26.9823	24.3571	21.4922	19.922	14.5276	17.4803	14.0671	13.0443	14.9526	26.9784	35.8942	38.1616	36.0533	40.2076	35.3151	36.8172	38.3065	37.7468	31.2663	27.692	29.5678	34.7223	38.206
Subject 26	18.428	14.6786	7.48302	2.2287	1.19795	-0.817415	-3.00289	-3.65129	-3.01195	-2.5205	-1.21997	-0.359323	-0.508899	-1.47072	-1.01095	-0.983547	-2.51943	-4.83229	-4.66232	-5.60517	-5.87762	-4.16474	-3.87158	-4.35957	-3.44655	-3.69435	-2.8383	-3.60817	-3.31807	-2.83587	-4.35528	-3.71348	-4.43287	-5.83745	-6.19334	-6.79905	-6.09803	-6.45017	-6.50963	-5.6495	-6.86174	-7.38996	-6.73621	-5.65266	-3.89634	-2.59679	-2.0824	-2.43729	-3.52458
Subject 27	29.2563	4.03128	-11.0259	-16.4555	-17.8955	-22.8016	-23.6431	-23.7392	-21.8993	-13.9487	-10.7302	-9.79258	-10.4675	-11.7974	-12.6675	-16.2406	-16.9631	-16.1391	-20.9143	-19.9264	-17.2236	-12.0561	-3.56109	3.6131	10.3749	20.3457	30.3729	38.5923	44.3043	51.5399	58.9413	62.8851	65.3077	73.1064	74.4506	72.7641	70.4047	68.0888	66.9771	61.9632	55.1425	50.6407	46.1275	44.0336	45.876	52.3762	57.7661	57.0668	53.4693
Subject 28	-3.49734	22.9927	49.2077	33.4701	33.7955	37.9348	34.3714	22.7474	21.9703	5.32909	5.61777	13.248	17.6834	21.5472	22.6008	20.7743	21.7297	11.9588	15.9661	14.053	5.98688	-2.8767	-14.5058	-20.5993	-22.4121	-22.0309	-17.6688	-18.2372	-6.54881	-2.406	-0.110697	4.03869	9.64729	12.2643	18.6574	21.1504	24.4446	20.133	28.6121	27.5596	24.349	14.496	18.6707	13.1037	14.3091	13.7642	19.738	16.4954	22.5602
Subject 29	-42.0837	-90.6672	-62.6083	15.6772	35.3543	35.0627	41.1537	56.0918	53.9921	62.6634	68.1699	45.0922	44.2892	66.9557	81.9589	97.2353	94.7327	107.166	103.682	89.7764	93.593	76.1816	46.1326	33.818	14.7099	19.2344	11.2328	-1.99037	-13.017	-8.83868	-1.95109	12.9971	21.7778	63.4741	100.567	125.103	146.946	144.273	128.979	122.556	113.521	113.026	101.618	75.3082	64.9263	54.7982	57.7028	54.8807	47.6162
Subject 30	30.3176	61.2202	18.1259	16.848	55.8467	53.7014	40.9338	39.2449	48.5656	65.7004	55.7927	55.5607	47.3245	27.8232	27.212	33.4477	30.6039	28.235	19.2815	22.5357	22.011	8.25266	5.36649	0.854026	-7.59255	-12.7336	-9.64066	-17.326	-12.1618	-15.8791	-14.9841	-15.7813	-6.63001	-1.41109	4.14493	-1.09229	10.2418	12.2112	20.8429	20.6098	27.3976	27.3311	27.4699	20.3745	20.5319	15.4458	23.4121	30.3782	38.606
Subject 31	14.1957	7.70224	4.90412	7.86355	4.23196	2.82647	1.47622	1.30948	4.1417	2.96324	1.36219	-1.1358	-2.0558	0.247061	-2.7693	-3.72114	-6.75295	-10.1358	-13.0804	-14.7823	-14.9481	-14.1949	-11.5248	-7.67734	-4.70718	-1.77025	0.718392	4.34746	8.79082	9.74623	11.3633	10.1802	14.0114	19.1385	23.5395	25.2056	25.3699	22.9465	22.5487	22.672	21.3281	18.7888	14.825	10.4875	8.26264	7.92879	9.64364	15.7226	24.8695
Subject 32	12.3632	29.0998	8.97419	4.67977	34.4847	37.6515	53.2594	33.9521	22.5356	22.3307	31.4387	19.6486	9.9525	-14.4613	-9.78308	-22.4172	-15.1591	-2.28918	4.40816	-2.58859	-4.39638	-13.8017	-9.69723	-9.03953	-8.06697	-8.72422	-12.8919	-13.3264	-9.50459	-1.85196	3.66029	-3.03172	-18.481	-22.7356	-11.1609	-16.1516	-12.6227	-3.32457	2.29965	19.3585	29.8579	44.8961	49.3503	47.7573	64.6112	72.6766	82.0348	83.0746	77.2616
Subject 33	-61.8751	-66.5937	-60.1903	-40.4972	-42.516	-51.8681	-59.6187	-57.8201	-49.0241	-56.8565	-53.8533	-64.0755	-77.0818	-77.9732	-75.2457	-67.9008	-59.4165	-67.7704	-65.882	-73.9458	-76.8967	-66.8418	-56.9149	-45.2697	-33.663	-37.778	-43.0176	-44.249	-47.497	-49.5394	-48.2521	-46.8444	-42.1784	-42.7726	-33.0111	6.70711	45.821	83.1289	112.612	121.565	139.146	135.144	138.847	140.935	114.997	106.398	100.429	92.8877	106.639
Subject 34	-2.21029	-15.5704	-17.6619	-16.3541	-12.8966	-10.5823	-6.33114	-0.854721	2.86592	2.66726	1.88588	-0.347925	0.315338	-2.56813	-4.8139	-6.83123	-8.84603	-9.9955	-6.45192	-5.57008	-4.22536	-6.86083	-6.31021	-5.77604	-6.18371	-5.78521	-4.93472	-9.45665	-9.70785	-10.0379	-10.4189	-10.288	-7.42105	0.68559	4.43847	7.91482	15.0014	20.2544	23.6268	27.0041	25.8739	24.3619	16.3897	8.83426	2.36106	-4.3765	-10.936	-14.177	-14.602
Subject 35	-31.1813	-6.64133	-3.28466	2.0604	-1.03	2.25463	6.82444	0.919367	0.399437	-2.18694	-5.9603	-9.66908	-11.4609	-12.9092	-13.1507	-17.902	-15.1403	-16.8996	-17.4534	-16.3501	-15.7459	-13.4076	-10.1193	-7.06445	-4.94603	-6.08778	-7.59577	-6.21059	-4.47119	-4.51279	-5.75673	-8.37109	-7.94225	-3.49216	1.98965	4.41377	7.76284	5.80638	5.37433	6.26942	11.4569	11.4144	10.2743	9.33081	9.93362	8.26673	9.91967	13.5277	13.5422
Subject 36	39.4446	22.7528	3.17884	-4.18694	3.29502	-1.16912	1.15936	15.1656	18.8481	28.8182	43.46	59.2692	59.4311	55.8069	52.8798	44.2196	33.4336	33.8861	29.4996	25.3517	26.3596	37.3634	35.6094	34.6371	35.022	34.017	36.6866	49.8349	64.581	67.9159	55.8398	59.7615	67.7046	73.3444	81.6223	78.0613	62.0307	40.4137	21.2561	23.4546	26.2806	23.933	15.8768	5.15573	6.08819	9.26318	12.2621	14.0171	14.8578
Subject 37	17.8023	11.7091	10.7657	11.427	9.6823	7.46681	5.57295	1.67149	-0.324905	-3.42119	-5.49265	-11.2278	-7.72574	-9.24621	-5.58412	-5.78524	-2.55488	-4.91362	-6.53689	-3.5963	4.46928	4.0818	0.930729	-3.06981	-1.18685	-2.91834	-0.00788379	1.01574	-0.492789	-5.61856	-7.09661	-5.48365	-6.9859	-8.27093	-8.53196	-7.37231	-4.85962	-4.88529	-7.17436	-7.60628	-7.74319	-5.0547	-5.38045	-7.82547	-11.2026	-14.4811	-14.4257	-13.8645	-14.908
Subject 38	-4.9817	-4.05786	-4.47324	-2.85118	2.59351	2.33637	2.91736	2.71219	3.07623	4.20915	4.2187	4.91904	2.92988	-0.0826345	0.180185	0.594043	1.01675	0.492631	0.661149	0.838	-0.387547	-0.798287	0.102319	1.86943	1.51182	0.86014	3.00494	2.80335	2.10949	2.84939	2.45499	2.14178	0.366026	0.281325	0.894938	0.0889819	0.621475	1.93897	1.75132	3.37162	4.80169	5.83891	7.5674	7.65115	6.8383	7.79715	7.20009	7.48537	6.92175
Mean	1.10831	2.95272	2.79649	9.34452	15.125	15.0037	14.4132	13.8101	13.515	12.6069	10.6768	6.99497	2.19981	-2.14866	-3.48588	-3.80072	-3.42673	-3.22866	-2.27618	-2.57008	-2.70875	-2.1603	-0.789955	0.504236	0.299318	-0.0945244	-0.50112	-0.875778	0.53739	1.10529	1.32401	1.7143	3.39833	7.04907	10.622	13.7951	16.5802	17.799	20.5334	23.8372	27.1771	31.6748	34.7035	35.2955	37.1676	39.9123	42.9501	44.973	46.3825
SEM	4.2053	4.97731	4.13991	3.2728	5.32096	6.09088	6.68167	6.55409	6.33342	6.29308	5.78205	4.76535	4.02593	4.23725	4.79204	5.33055	5.02406	4.95162	4.85461	5.07112	5.50402	4.93721	4.09829	3.75802	3.82812	4.31065	4.55575	4.43953	4.49748	4.77501	5.26144	5.66511	5.96092	5.73615	5.64636	5.5208	5.48843	5.07897	5.22124	5.98382	7.91149	10.7847	13.7913	16.7959	19.6256	22.279	24.075	25.441	26.1678
[truncated: 37 more columns]

## Sheet: Fig 3, timeseries, SVo
Time (seconds)	-0.2	-0.19	-0.18	-0.17	-0.16	-0.15	-0.14	-0.13	-0.12	-0.11	-0.1	-0.09	-0.08	-0.07	-0.06	-0.05	-0.04	-0.03	-0.02	-0.01	0	0.01	0.02	0.03	0.04	0.05	0.06	0.07	0.08	0.09	0.1	0.11	0.12	0.13	0.14	0.15	0.16	0.17	0.18	0.19	0.2	0.21	0.22	0.23	0.24	0.25	0.26	0.27	0.28
Subject 1	-13.5221	-5.06399	-17.6183	-8.52268	-16.1888	-17.8565	-23.4348	-25.2699	-23.4612	-22.5024	-28.1728	-32.3283	-31.2454	-30.2683	-27.2665	-14.6402	-11.461	-10.8449	-9.22849	-8.31998	-9.66926	-5.27631	5.46916	8.84174	3.2699	5.37254	9.63756	7.91966	7.5179	8.27842	4.43653	-1.7444	-4.80551	-6.69803	-9.80147	-12.6152	-8.86814	-4.818	0.958592	2.33691	-1.54711	-4.74608	-7.58206	-11.2353	-12.6887	-13.8988	-10.4878	-8.39482	-2.88509
Subject 2	-29.0267	-21.5287	0.903975	20.0723	12.4005	23.1203	32.767	44.3637	46.9338	38.4162	34.0209	32.6141	40.3473	45.1992	34.8299	26.923	16.6256	14.8974	12.3117	6.80419	0.63921	-7.55969	-13.1894	-10.9114	-11.2993	-10.4126	-10.7713	-5.64607	-1.27369	-0.230375	0.222542	2.94404	5.16061	4.87213	2.86425	-0.0992492	-0.136286	-3.22364	0.2032	5.49421	6.98836	10.461	14.8219	15.8173	22.3518	23.1835	23.8533	17.5554	16.0866
Subject 3	-1.97053	-1.60916	-0.0675152	-2.18166	-4.06796	-4.57734	-5.2628	-4.68357	-5.9246	-7.20599	-7.52981	-7.87538	-8.48598	-8.32323	-8.6737	-8.63042	-9.35489	-9.97828	-10.1161	-10.3768	-9.64158	-8.704	-9.1855	-9.0364	-9.5998	-10.0964	-9.17769	-7.85424	-6.46811	-6.15466	-5.19151	-3.53305	-3.41218	-3.05739	-0.547	-0.0100989	2.44259	3.4635	4.13552	6.03345	7.59616	10.0191	11.4126	13.4992	14.0444	12.1355	11.6209	11.6383	11.5177
Subject 4	22.5108	10.3202	7.15265	14.1378	10.5673	8.6955	9.18365	9.88655	9.75901	8.49956	3.25968	0.0921952	2.10325	10.7786	11.7664	12.3147	12.3638	13.4964	17.6906	16.1142	15.3589	11.362	3.7011	1.44258	-2.7146	-7.17592	-11.7245	-9.20047	-0.578817	6.92212	9.7937	12.4796	14.4226	17.9189	24.6601	27.8892	21.1736	13.8958	6.02183	3.0857	5.23705	8.35679	12.0241	12.7617	17.1872	25.6528	36.6081	41.5283	43.0574
Subject 5	-61.2801	-46.4883	-21.5222	8.16491	15.2064	17.2668	17.7992	19.7856	22.4623	14.0399	3.82719	-5.40798	-7.83009	4.53779	24.4735	34.2992	36.7248	27.6941	26.553	19.653	12.3737	0.301474	-16.2613	-30.4394	-36.0319	-35.2074	-22.0681	-11.775	-7.05825	-0.837639	5.52497	6.92363	6.92229	10.6572	8.01079	2.03919	-5.03831	-5.91838	-9.46823	-13.7467	-18.868	-25.4203	-25.3494	-20.9485	-21.7485	-19.4264	-15.6039	-14.7598	-11.8458
Subject 6	23.7795	7.07799	13.4872	6.766	1.42713	-2.88492	-3.36497	-1.23656	-5.84652	-7.83996	-6.52652	-5.22792	-1.40172	3.08913	4.03138	5.54541	5.07812	8.01999	8.82933	9.69277	9.06804	5.71706	3.46951	5.49667	9.63279	15.6079	20.2117	23.6287	24.4733	24.4167	26.2477	25.462	22.5767	15.4123	10.6319	7.27047	4.25461	3.14586	5.4285	6.37852	7.54901	8.62982	11.3793	16.8511	21.028	25.7467	28.9247	31.9789	37.0648
Subject 7	-3.8392	-5.21637	-1.45696	-1.85539	-0.462531	1.61967	1.61231	3.07737	2.44329	3.75948	7.52373	11.9465	14.5626	16.5523	19.0533	20.6278	22.1516	25.78	22.3539	17.7263	11.8513	6.39544	2.3216	-0.827014	-2.80609	-3.21404	-4.48505	-2.49335	0.196093	2.61032	3.74584	5.72005	4.55131	3.00454	1.58333	-1.05928	-2.31368	-4.33779	-3.94966	1.29257	3.71858	6.06296	10.7445	12.9236	12.4961	14.5011	17.4413	16.8556	11.7612
Subject 8	-5.53219	-5.63892	-4.063	3.32765	1.37868	2.53078	2.95163	3.30935	5.68712	5.94444	3.03409	1.92387	1.90344	7.13399	9.45233	8.27362	9.93841	14.5792	19.6461	22.2791	20.531	19.7339	14.4353	9.88212	12.2911	12.7472	8.58325	6.08307	5.48433	6.65025	6.4164	8.74873	11.9349	10.4374	9.66304	8.46554	6.18986	7.62168	11.5535	16.036	15.6302	14.6214	16.2416	18.1915	20.6582	20.8278	20.0789	14.4036	11.6102
Subject 9	-18.4589	-8.60395	-3.33343	-0.267452	2.23096	4.56319	2.4916	4.88418	5.13779	7.43301	7.93121	11.6812	18.5161	21.3507	29.2269	31.9618	32.1675	32.0752	29.754	25.9827	21.2199	13.2673	7.85852	4.32699	5.67982	4.9284	6.42957	5.44737	11.6346	20.8558	28.34	31.6458	28.1204	27.3722	34.5379	39.9835	48.8805	46.0423	39.5256	34.7407	30.1872	27.689	24.5949	16.8193	10.9117	3.29215	1.39922	1.67684	3.15803
Subject 10	-0.63723	1.05545	-0.0181881	0.0906921	2.44119	3.71145	3.20387	2.09765	1.95823	1.29383	1.30498	1.46138	0.768416	-0.557918	-1.4309	-0.200441	0.733966	0.600287	1.13412	1.21209	1.60033	2.19231	1.59399	0.959323	1.02139	0.803422	1.84954	2.84093	2.85133	3.34303	3.12123	3.43414	3.32553	3.93617	5.22155	5.43608	4.92596	5.03213	4.86212	5.84684	6.90559	7.86553	5.7601	4.32283	3.3655	3.17011	3.7154	3.83791	2.67596
Subject 11	-10.0629	-8.76378	-8.47101	-8.46154	-8.27004	-9.71076	-9.05851	-9.77323	-9.94915	-9.04504	-9.79146	-8.59758	-7.33096	-7.10631	-5.05271	-3.50792	-4.15156	-1.06703	-0.0732654	0.434965	-0.689009	-1.42983	-1.06743	1.37015	2.91242	5.74091	5.09917	1.69587	0.76708	0.563685	1.49166	3.28669	1.28045	0.444773	1.15151	2.97321	8.73137	14.0055	17.3315	16.6003	13.4594	12.7422	11.9596	9.40753	11.2481	10.0443	7.35189	6.01594	7.16083
Subject 12	-19.4835	4.296	22.9635	24.9789	23.0581	24.843	21.5523	17.0273	13.2779	11.0445	8.86907	8.28227	5.98784	3.72508	0.817222	6.16932	12.2267	11.4364	7.22702	3.78603	1.37435	-0.1087	-1.14329	1.42498	-2.49334	-8.49497	-9.44955	-10.0122	-8.09542	-7.45536	-4.07299	5.35838	12.7596	19.7963	32.1367	44.3484	51.0368	58.4032	67.6802	72.033	71.4266	70.3277	73.6067	73.5889	71.2851	76.6411	83.0136	89.2594	92.7083
Subject 13	-2.45771	-4.58258	6.03653	8.56713	8.08067	10.2038	9.87821	10.2091	6.64381	5.29716	1.84704	3.65533	1.91356	0.385931	-0.81776	4.24855	7.26239	8.3119	9.36062	9.06322	4.63341	5.61265	6.2747	8.52616	8.25102	5.79269	5.06235	3.28108	6.04869	8.78292	10.9869	13.6943	12.9685	12.5	17.2352	18.1141	19.4662	18.1638	19.7125	19.396	16.3053	13.0379	8.51179	2.39523	1.05649	-0.246868	-1.43536	-2.96432	-4.20633
Subject 14	171.428	83.5479	5.54538	2.62007	9.40502	-16.7472	-29.6069	-36.2132	-37.2898	-28.9603	-19.5579	-20.8106	-34.8571	-35.9289	-33.761	-44.0729	-41.2282	-33.5754	-44.5608	-56.1189	-64.8735	-67.0703	-62.461	-66.4553	-55.0681	-18.9708	2.88518	20.7911	23.2003	18.2479	28.6593	37.5165	55.3438	70.095	53.2297	46.3661	58.4219	78.4249	107.912	117.699	124.49	118.366	99.8194	88.6382	83.378	66.4353	54.5473	39.6186	25.1593
Subject 15	-2.06567	8.67222	2.2796	4.81957	4.51357	5.37727	4.39453	1.95013	1.87871	0.712113	-0.141881	-4.1601	-4.60776	-7.12786	-8.96902	-10.5086	-12.4656	-11.7419	-11.515	-11.4073	-12.4532	-14.0933	-13.2239	-12.475	-11.2117	-11.0088	-9.26286	-5.77751	-7.42139	-6.4374	-5.22256	-3.94733	-4.13005	-2.60686	-0.77424	-1.23047	-2.08698	5.58747	16.4935	23.0573	34.6753	39.4338	40.6508	42.8158	47.5191	54.9537	53.1855	49.2246	50.718
Subject 16	-32.8574	-24.5151	-21.3109	-25.1523	-16.5092	-16.5262	-14.6315	-16.5544	-20.9068	-6.9752	5.32709	9.47764	8.99113	8.86423	19.3718	32.309	40.8788	42.0659	48.8486	48.8667	47.3037	53.59	52.4095	44.9489	35.4883	22.6386	17.59	-1.21231	-5.01489	-11.9371	-17.4576	-12.6423	-15.2907	-19.2484	-10.1973	-11.8865	-6.64924	-10.7508	-3.9685	-5.89114	-7.35583	-8.5113	-5.39147	-14.1308	-13.3175	-13.2851	-4.07343	-4.71477	-6.13453
Subject 17	15.0852	10.855	5.50499	11.5532	10.2677	6.78282	6.60621	6.37595	4.1735	6.2379	1.14974	-0.429454	-1.21672	0.00334878	1.63054	-0.498647	-2.46481	-2.41349	-2.96454	-0.490625	-3.61664	-4.35746	-6.23369	-7.3094	-7.28062	-7.60506	-6.66274	-5.29269	-4.44177	-5.09168	-2.91197	-3.2208	-2.18336	-2.27662	-2.12458	-1.70139	-3.96848	-5.9944	-6.41409	-8.95254	-10.7296	-13.1684	-11.8997	-10.1676	-12.1187	-14.0224	-10.4532	-7.37148	-8.85595
Subject 18	65.9975	24.7489	14.5372	6.05193	0.401871	-9.25472	-14.1879	-10.831	-15.7386	-15.4412	-17.4956	-16.6327	-11.3148	-8.87722	-8.31983	-10.5003	-12.7565	-7.0759	-7.95962	-9.36519	-10.9	-15.596	-19.1538	-19.8416	-16.0886	-14.315	-19.1375	-19.8353	-15.3632	-14.6224	-9.12319	-0.899033	1.13546	-1.34536	-1.22025	-0.0334822	1.53752	4.27472	7.55977	3.00526	-3.75665	-2.49943	-0.848591	-2.08556	4.29749	7.4609	7.32472	13.7549	17.5713
Subject 19	-1.13515	5.06736	3.97461	4.44777	4.39946	4.02143	2.93371	3.17506	3.38301	2.11715	1.50368	2.19612	0.121844	1.97915	1.97157	1.60582	0.577257	1.21852	1.59284	0.197289	-0.602439	-0.855783	-2.46873	-0.814666	-1.04541	-0.244213	-1.38108	0.680163	4.24247	7.80891	9.85765	13.2935	14.2668	15.3204	16.0653	18.1899	18.6081	19.8361	20.835	25.7702	25.4555	25.0314	28.7429	29.1998	29.4506	28.2435	24.51	20.7784	15.7677
Subject 20	1.75402	-26.8083	-8.46255	-0.739061	-6.48743	-6.16177	-1.99606	4.87957	13.7814	6.09366	1.84042	3.2965	-2.78258	-1.2613	2.85343	5.76664	7.90829	1.47623	-1.31865	-1.29948	-3.34578	-3.20095	0.764781	-11.3819	-20.7509	-24.6363	-29.9455	-26.7098	-33.6619	-39.2265	-39.4918	-40.8052	-33.8998	-25.9947	-32.0898	-30.0076	-20.4922	-11.961	-16.4093	-16.9394	-12.7871	-15.736	-24.1761	-19.0405	-19.9024	-30.1709	-21.2151	3.45503	18.8596
Subject 21	18.0836	6.74169	2.56765	2.99368	4.04734	1.64291	0.616473	-0.618376	-2.68539	-2.10093	-2.25189	-3.09647	-3.91851	-5.47344	-6.35911	-5.21688	-4.94468	-4.02703	-2.3026	-1.83718	-2.04603	-2.01523	-0.479531	0.730249	0.787308	1.26754	2.52078	1.8906	2.0595	0.46742	0.472256	-0.735455	-1.89899	-2.68166	-2.20037	-2.94043	-3.44648	-3.74073	-1.1353	-2.25693	-2.87161	-1.75017	1.84317	2.55011	1.45218	1.10288	0.148287	0.0223947	3.69786
Subject 22	38.6658	1.29455	35.7728	14.9294	-4.08178	-12.7818	-15.8193	-23.297	-35.9741	-52.0552	-52.1485	-46.3548	-36.6425	-27.1601	-22.004	-14.0387	-17.1416	-22.9321	-25.7547	-32.6356	-39.6539	-49.4369	-56.0972	-61.4858	-69.7283	-66.6025	-64.8866	-65.1337	-64.794	-60.5929	-52.7345	-50.1413	-51.6331	-48.7884	-47.8293	-46.1476	-43.0992	-39.5753	-45.0126	-54.2198	-54.9697	-55.0259	-58.5139	-55.7635	-56.4311	-55.3575	-50.2703	-41.2594	-32.1612
Subject 23	249.363	89.4469	77.9722	68.1864	43.8543	15.4077	15.6544	14.6502	10.4211	-9.02732	-29.6502	-20.2583	-15.0451	-3.48699	1.4197	3.84161	11.3931	8.95628	20.9149	29.3373	33.0796	37.2245	29.0071	23.6174	24.1461	18.672	20.0369	21.4181	27.3533	26.6101	30.5424	32.6663	43.5845	34.4867	37.7281	43.3246	41.0837	38.7636	59.3097	66.1542	74.5579	88.2952	97.7061	105.237	96.6405	100.557	93.48	65.7129	50.6248
Subject 24	22.5498	1.59019	0.035887	-2.80511	2.29491	3.8528	1.56758	2.40873	6.88524	12.7299	17.723	18.431	16.9903	10.8442	5.82501	8.17149	10.3192	8.66708	3.59731	0.215979	1.04197	3.17388	6.50362	5.78734	2.86046	1.35184	-2.71817	-4.12798	-4.45576	-6.2563	-7.60903	-6.2336	-3.46375	-2.22686	-4.17195	-4.32603	-3.85815	-3.25464	-0.899933	-3.06082	-6.66985	-6.01724	-0.264879	4.32482	8.13166	7.38325	5.28005	1.24323	2.77427
Subject 25	-26.1784	-17.8164	-5.3042	-2.21765	-0.106199	1.34696	-0.0540881	-1.36232	-3.46813	-8.04687	-8.50086	-7.0005	-6.70609	-6.50567	-3.82861	-1.33247	1.85033	5.28596	9.21117	14.3588	17.8564	18.9549	17.784	14.0637	13.6904	12.1327	7.34792	3.65522	-1.97395	-10.2025	-17.0075	-15.4764	-12.1791	-11.1719	-7.08408	1.97249	8.74902	9.24958	8.97532	10.5383	6.85113	2.23904	2.03449	-0.735014	-9.68993	-15.547	-17.1859	-17.5176	-16.4374
Subject 26	-10.9343	-5.21856	1.71207	5.41185	5.37192	6.43513	6.8245	8.91091	11.5115	11.6036	12.4321	15.8207	15.8553	18.6319	22.1012	23.4066	22.4402	19.7136	18.7525	15.7933	12.5749	11.5838	8.38906	5.58092	6.10969	8.83432	11.2771	9.93073	10.0337	9.74205	9.62185	11.1055	12.5676	10.9651	9.59496	5.81613	4.64966	2.65271	0.987905	1.28094	-0.466337	-2.92797	-3.60361	-5.85318	-2.88336	-0.751383	2.86624	4.75855	4.07514
Subject 27	1.09792	-2.21977	18.8995	26.8551	28.4781	29.9471	35.4768	35.5104	28.4781	23.274	16.3542	8.47206	0.885993	2.07896	0.332558	-2.04852	-1.94997	0.158533	-3.18178	0.318655	7.3321	11.4365	8.94906	9.28946	9.59239	9.9216	11.1392	11.8277	10.2853	3.52819	-2.0957	-0.154988	-0.819502	-3.92339	-3.07947	-6.1637	-1.77455	3.92124	6.30291	9.24708	7.81884	8.97454	12.917	12.3716	13.7096	11.5469	6.05389	4.7948	3.49301
Subject 28	-86.7591	-13.4828	-1.56721	-0.303428	-3.5026	11.0746	1.5325	-0.379785	7.3529	-9.951	-28.024	-18.4195	-6.24541	-19.8571	-21.439	-4.14997	0.838157	-2.04998	-2.35876	2.76038	-1.53872	-6.41678	7.02549	5.61585	10.9689	13.6973	13.6699	11.8804	11.1073	2.00262	-5.5619	5.84337	8.08131	-3.93509	0.412845	13.9643	11.5418	9.62427	20.8359	22.6362	-1.90258	-9.36192	-23.6372	-35.3936	-44.6841	-39.0949	-36.3339	-33.6016	-5.67815
Subject 29	6.31037	28.2724	23.513	12.7525	12.5981	13.8133	7.02518	2.66183	2.35192	2.03178	12.1987	8.30656	7.11892	3.4631	0.0460442	0.856654	4.872	5.54597	0.154363	0.107573	-5.24374	-11.4039	-5.53614	2.3284	1.05965	-4.2229	-4.0156	13.7356	23.4524	41.9517	64.3749	92.8206	120.438	143.527	165.607	179.253	186.805	184.08	182.946	174.934	156.888	134.991	115.457	103.784	95.6317	82.1296	73.9458	72.3977	76.3291
Subject 30	-13.1893	-6.70247	-9.02703	-8.39669	2.10842	3.85258	3.82438	5.08386	5.76776	4.68645	15.0841	19.6087	17.5534	15.3744	12.239	15.2226	17.8587	17.3546	19.0398	11.9156	8.39142	8.09198	7.90752	10.6295	8.99549	12.3176	23.9719	25.2876	23.695	23.6132	21.5768	18.312	19.2431	19.5512	16.639	10.3975	13.433	18.511	18.2993	21.3418	30.3907	30.1216	26.3721	24.0572	20.4864	20.9183	16.4328	16.4514	20.8036
Subject 31	-23.1961	-0.584926	2.52668	6.00896	4.48385	6.08316	4.31324	1.81104	0.459066	-0.429969	-1.9496	-6.10562	-8.56197	-7.6984	-9.12621	-7.82538	-8.02448	-9.9163	-11.498	-11.4179	-7.62535	-5.70738	-4.35002	-0.561383	0.416508	5.43529	11.8895	15.629	14.179	14.8761	15.8073	15.1893	16.0199	15.8543	12.0112	7.39762	6.9919	7.87079	6.28268	9.12906	15.3393	13.246	13.624	12.7318	13.1759	14.2796	18.7238	25.86	28.3526
Subject 32	-56.5831	-58.0141	-61.7533	-45.1168	-31.3517	-30.8049	-18.3355	-12.5215	15.9817	49.0401	52.2256	50.9876	38.4322	25.2836	25.0705	17.3832	17.9838	-11.2909	-27.515	-45.885	-42.5508	-25.1389	-17.897	-9.65199	-18.2254	-16.9659	-3.23263	-9.17236	7.87237	9.85017	3.82001	3.8167	-1.73882	1.59896	15.6762	20.1729	29.6952	36.7805	32.166	31.5364	29.7909	30.566	37.8327	30.5359	14.5031	10.7329	10.2993	21.5782	20.2382
Subject 33	75.4601	78.3059	88.1921	71.7959	58.3185	51.2536	39.8069	32.4416	19.2592	5.765	-11.2187	-17.3892	-24.1781	-28.1093	-35.1588	-44.3495	-53.02	-56.3958	-52.9246	-43.2804	-34.158	-28.2801	-23.1454	-22.4459	-15.5513	-9.60486	-5.53811	-9.60011	-22.126	-27.5452	-32.761	-30.5136	-18.3832	-24.3535	-19.4711	-23.7292	-25.7747	-12.0105	-5.87708	-3.41	-15.2298	-27.5655	-27.5303	-35.3124	-38.1912	-41.9401	-49.0328	-51.0978	-34.4902
Subject 34	-24.6216	-15.9897	-20.0393	-12.9968	-5.32231	-1.01737	3.53498	5.01796	7.74005	9.76807	9.62268	7.73425	4.07526	-0.313191	-0.866489	-4.576	-6.22367	-9.2118	-8.98645	-8.39071	-6.32631	-4.04223	-3.5754	-4.35727	-5.88516	-2.76386	-1.89079	1.10337	3.50587	5.63615	10.9486	17.5594	17.5427	18.401	18.9692	23.3207	23.7069	19.531	20.4213	12.9617	5.773	9.23612	14.5185	13.0244	13.3083	14.978	24.8891	28.5107	34.3908
Subject 35	-3.45167	6.82859	3.29595	-0.646442	-2.87081	-3.04594	-2.02338	-1.63204	-1.91745	0.227685	4.33621	7.033	9.91127	12.2425	11.2714	7.68495	6.43533	6.86681	6.61812	5.805	5.5745	4.69965	4.11122	3.88447	8.55812	10.8134	12.5743	12.2182	10.7226	8.99906	6.77144	5.53346	8.8117	4.42236	3.9346	3.93087	6.00808	5.11419	6.92539	8.83078	10.7759	9.46664	10.5998	9.79959	6.847	3.42832	2.70574	1.05876	1.01406
Subject 36	47.0386	18.5921	-1.73334	-11.0945	1.86569	6.46	1.25355	-4.10114	-3.33964	-0.109509	0.511128	0.868472	6.02725	-0.542904	-13.0036	-8.10878	-1.634	0.77188	9.42592	18.9897	21.5821	7.92717	2.05254	-1.80594	-9.5029	-7.98039	-6.69432	-4.60976	-0.876025	3.71739	8.49496	6.96917	11.5497	16.7723	15.4367	11.2543	-0.770357	-12.0413	-21.9663	-23.8812	-17.6784	-16.825	-23.2015	-26.835	-25.4792	-16.1692	-2.07474	8.87954	15.3798
Subject 37	-5.34803	-5.36894	-11.8047	-3.48351	2.04262	5.53764	7.06736	5.92211	13.3178	21.9539	18.5686	16.8165	14.1068	12.171	9.44185	9.13877	16.1701	15.6811	12.7485	13.9062	11.3021	11.6245	14.0383	15.7452	16.5509	14.7281	12.2619	9.02471	8.46503	9.99957	9.67641	8.73131	8.24888	6.06227	2.10347	2.40432	6.91901	11.4531	15.6386	18.1794	16.698	15.4567	16.8415	17.9207	17.7086	16.4279	17.7267	16.5926	17.4646
Subject 38	-1.34936	-2.7015	-2.32117	0.609616	1.08337	1.28446	1.87117	1.91371	2.21892	3.07418	1.21686	0.568734	0.484106	0.127147	-0.561367	-1.00505	-1.74904	-2.65369	-4.01235	-4.34235	-3.05766	-3.12221	-4.15983	-3.93359	-2.66741	-2.30421	-1.81068	-2.44931	-3.02374	-4.11891	-3.84854	-3.61926	-2.63624	-3.3001	-2.71294	-1.8061	-0.940477	-0.681849	1.36893	0.76485	0.0534529	-1.26091	-0.964027	-1.9276	-2.77883	-3.07424	-2.26098	-3.54798	-2.46914
Mean	8.03116	2.62618	3.60524	5.02369	4.55538	3.66733	2.84125	2.6021	2.70431	1.98296	0.493482	0.557372	0.375934	0.663635	1.06808	2.38263	3.32179	2.5126	2.09194	1.31983	0.176235	-0.813868	-1.46217	-2.34847	-3.0439	-2.07955	-0.547765	0.238606	1.38212	1.80961	3.04899	5.6681	8.01005	8.46843	9.78422	10.5402	12.0009	13.3458	15.673	16.1574	14.9929	13.8006	13.3435	11.9511	10.841	10.3365	11.2026	11.6898	13.6408
SEM	9.41734	4.73605	4.00452	3.2531	2.4792	2.34881	2.3366	2.47553	2.56069	2.747	2.91994	2.78357	2.65335	2.56204	2.63532	2.7527	2.94092	2.87931	3.13038	3.3265	3.3152	3.28793	3.13469	3.16991	3.12603	2.67998	2.6073	2.57956	2.71387	2.90753	3.25549	3.68213	4.24863	4.77355	5.13774	5.50236	5.71941	5.74022	6.12727	6.22747	6.13078	5.93814	5.69936	5.60625	5.45393	5.32713	5.0371	4.57681	4.15119
[truncated: 37 more columns]

[truncated: 39 more sheets: Fig 3, timeseries, NSVs, Fig 3 - timeseries - NSVo, Fig 4B, PE, SV, Fig 4B, PE, NSV, Fig 4B, Signed B, SV, Fig 4B, Signed B, NSV, Fig 4B, Unsigned B, SV, Fig 4B, Unsigned B, NSV, Fig 5, Scatter, Fig 5, violin, Fig 6A, Fig 6B, scatter, Fig 6B, violin, Fig 6C, Fig S1, Fig S2 top, Fig S2 middle, Fig S2 bottom, Fig S3, SV, Fig S3, NSV …]
